# Supplementary material for: Gut microbiome in endometriosis: a cohort study on 1000 individuals
Source: BMC Med. 2024 Jul 18;22:294. doi: 10.1186/s12916-024-03503-y (PMC11256574; doi:10.1186/s12916-024-03503-y)
Supplement: Supplementary file 2 — Additional file 2: Tables S1-S7. Table S1- Correlation analysis between gut enterotypes and clinical factors. Table S2- Differential abundance analysis in endometriosis and control groups. Species with a prevalence > 10% and relative abundance ≥ 0.1% were compared in endometriosis and control groups using an Analysis of Compositions of Microbiomes with Bias Correction (ANCOM-BC). Table S3- Differential abundance analysis in endometriosis and control groups. KEGG orthologs (KO) with a prevalence > 10% and relative abundance ≥ 0.1% were compared in endometriosis and control groups using an Analysis of Compositions of Microbiomes with Bias Correction (ANCOM-BC). Table S4- Differential abundance analysis in endometriosis and control groups. EggNOG orthologs with a prevalence > 10% and relative abundance ≥ 0.1% were compared in endometriosis and control groups using an Analysis of Compositions of Microbiomes with Bias Correction (ANCOM-BC). Table S5- Sensitivity differential abundance analysis in endometriosis and control groups. Species with a prevalence > 10% and relative abundance ≥ 0.1% were compared in endometriosis and control groups after excluding women with age > 50, using an Analysis of Compositions of Microbiomes with Bias Correction (ANCOM-BC). Table S6- Sensitivity differential abundance analysis in endometriosis and control groups. KEGG orthologs (KO) with a prevalence > 10% and relative abundance ≥ 0.1% were compared in endometriosis and control groups after excluding women with age > 50, using an Analysis of Compositions of Microbiomes with Bias Correction (ANCOM-BC). Table S7- Estrogen path enzymes with ALDEx2 analysis between endometriosis and control groups. [file 12916_2024_3503_MOESM2_ESM.xlsx]

## Sheet: TableS1
Table S1. Correlation analysis between gut enterotypes and clinical factors.
Clinical factors	Correlation coefficient	p-value	Adjusted p-value
Age	0.052	0.104	0.187
BMI	-0.105	0.001	0.005
Diagnosis of endometriosis	0.023	0.531	0.683
Frequency of antibiotics consumption	0.086	0.022	0.066
M01A consumption	0	0.359	0.539
A06 consumption	0	1	1
A02BC consumption	0	1	1
Gut empting frequency	0.072	0.081	0.182
Stool consistency (Bristol scale)	0.178	<0.001	<0.001
Data presented as Spearman, Phi, Cramer's V or point-biserial correlation coefficients, as appropriate. P-values adjusted by Benjamini-Hochberg false discovery rate (FDR). Abbreviations: BMI: body mass-index.

## Sheet: TableS2
Table S2. Differential abundance analysis in endometriosis and control groups. Species with a prevalence >10% and relative abundance ≥0.1% were compared in endometriosis and control groups using an Analysis of Compositions of Microbiomes with Bias Correction (ANCOM-BC).
Species	logFC	p-value	Adjusted p-value
Roseburia sp. CAG:45	-0.36883	0.00478821	0.996306
Parabacteroides sp. D26	-0.309424	0.00544428	0.996306
Ruminococcus sp. CAG:254	0.256053	0.0100832	0.996306
Romboutsia timonensis	0.368151	0.0138456	0.996306
bacterium P3	0.141652	0.0150177	0.996306
Acinetobacter sp. CAG:196	0.745092	0.0164782	0.996306
Clostridium sp. AF37-5	-0.321644	0.0179896	0.996306
Clostridium sp. CAG:307	0.594548	0.018792	0.996306
Paeniclostridium sordellii	0.268717	0.0194589	0.996306
Clostridium sp. AF36-4	-0.340347	0.0195739	0.996306
Trichomonas vaginalis	0.463272	0.0226222	0.996306
Ruminococcus sp. CAG:177	-0.419721	0.0226593	0.996306
Clostridium sp. CAG:62	-0.299282	0.0232049	0.996306
Faecalitalea cylindroides	-0.247022	0.0238562	0.996306
Firmicutes bacterium CAG:313	0.565262	0.0242485	0.996306
Clostridium sp. CAG:557	0.413751	0.0266234	0.996306
Clostridium sp. CAG:58	-0.189526	0.0277086	0.996306
Eubacterium sp. 36_13	0.402427	0.0284845	0.996306
Clostridium sp. AF34-10BH	-0.232104	0.0297553	0.996306
Prevotella multisaccharivorax	0.424341	0.0324611	0.996306
Lachnospiraceae bacterium GAM79	-0.207354	0.0348185	0.996306
Clostridium sp. CAG:307_30_263	0.439151	0.0350852	0.996306
Tritrichomonas foetus	0.472374	0.0384894	0.996306
Prevotella sp. CAG:474	0.192514	0.0391486	0.996306
Butyricimonas sp. Marseille-P4593	-0.237336	0.0418653	0.996306
Clostridium sp. CAG:91	-0.242249	0.0433411	0.996306
Fusobacterium sp. CAG:815	0.462204	0.0459932	0.996306
Prevotella sp. P4-51	0.352817	0.0463474	0.996306
Bacteroides sp. CAG:770	0.342756	0.0505034	0.996306
[Clostridium] clostridioforme	-0.121066	0.0522739	0.996306
uncultured Roseburia sp.	-0.156463	0.0525605	0.996306
[Eubacterium] siraeum	0.246767	0.052927	0.996306
Croceibacter phage P2559Y	0.454097	0.0534409	0.996306
Eisenbergiella tayi	-0.137454	0.0555114	0.996306
Ruminococcus champanellensis	0.125019	0.0579171	0.996306
Firmicutes bacterium CAG:552	0.369159	0.0592118	0.996306
Eubacterium sp. CAG:86	0.312713	0.0625448	0.996306
Phascolarctobacterium succinatutens	0.245971	0.0645052	0.996306
Clostridium sp. AM34-9AC	-0.172934	0.0655666	0.996306
Paraprevotella clara	-0.221169	0.0684906	0.996306
Anaeroplasma bactoclasticum	0.286392	0.0736147	0.996306
Pseudoflavonifractor capillosus	-0.0880653	0.0749115	0.996306
Prevotella sp. AGR2160	0.367379	0.0749236	0.996306
Ruminococcus sp. AF18-29	-0.277965	0.0769239	0.996306
Parabacteroides sp. 20_3	-0.181332	0.0783099	0.996306
Intestinimonas butyriciproducens	-0.0990298	0.0793389	0.996306
Ruminococcus bromii	-0.152691	0.080523	0.996306
Bacteroides sp. CAG:709	0.280221	0.0816205	0.996306
Bacteroides sp. 3_1_19	-0.199273	0.0825624	0.996306
Firmicutes bacterium CAG:238	0.165609	0.0848795	0.996306
Clostridium sp. AF36-18BH	-0.171144	0.0853051	0.996306
Ruminococcus flavefaciens	0.120557	0.0871103	0.996306
Eubacterium sp. CAG:248	0.24942	0.0882088	0.996306
Blautia wexlerae	-0.10209	0.0894433	0.996306
Bacteroidales bacterium 36-12	0.329292	0.0907104	0.996306
Clostridiales bacterium CCNA10	-0.130724	0.0907221	0.996306
Clostridium sp. CAG:62_40_43	-0.269838	0.0917104	0.996306
Acinetobacter sp. CAG:196_36_41	0.368633	0.0944393	0.996306
Parabacteroides sp. D13	-0.161473	0.0951962	0.996306
Clostridium sp. CAG:448	0.0858462	0.0953857	0.996306
Clostridium sp. TF08-15	-0.171919	0.0966057	0.996306
Clostridiales bacterium 41_12_two_minus	0.0934348	0.097907	0.996306
Bacteroides salyersiae	-0.24816	0.0980714	0.996306
Acetobacter sp. CAG:977	-0.379365	0.099692	0.996306
Clostridium sp. CAG:288	0.31056	0.100331	0.996306
bacterium F082	0.133832	0.100337	0.996306
Alloprevotella sp. E39	0.347999	0.101412	0.996306
Ruminococcus sp. AM31-32	-0.222905	0.10556	0.996306
Dorea formicigenerans	-0.0846329	0.106033	0.996306
uncultured Clostridiales bacterium	-0.0779549	0.106715	0.996306
Flavobacteriales bacterium	-0.36969	0.10705	0.996306
Candidatus Gastranaerophilales bacterium HUM_21	0.396191	0.110335	0.996306
Eggerthella sp. CAG:209	0.0837531	0.114958	0.996306
Gemmiger sp. An120	0.111031	0.115124	0.996306
Coprococcus comes	0.123438	0.115802	0.996306
Firmicutes bacterium CAG:272	0.10415	0.11832	0.996306
Akkermansia sp. CAG:344	-0.174961	0.118695	0.996306
Bifidobacterium longum	0.178151	0.119133	0.996306
Firmicutes bacterium CAG:631	0.280435	0.119614	0.996306
Ruminococcus sp. AF16-40	-0.195216	0.121272	0.996306
Dialister invisus CAG:218	-0.272864	0.122513	0.996306
Neglecta timonensis	0.107173	0.125564	0.996306
Blastocystis sp. subtype 4	0.333586	0.126327	0.996306
Parabacteroides distasonis	-0.137234	0.129268	0.996306
Flavonifractor sp. An10	-0.0906351	0.131178	0.996306
Eubacterium sp. CAG:202	0.328685	0.133087	0.996306
Bacteroides sp. CAG:545	0.251204	0.133967	0.996306
Bacteroides sp. An19	0.169382	0.13501	0.996306
Firmicutes bacterium CAG:582	0.287444	0.135435	0.996306
Prevotella sp. P3-122	0.242067	0.136223	0.996306
Prevotella sp. AM42-24	0.290987	0.138342	0.996306
Porphyromonas sp. 31_2	-0.167878	0.138633	0.996306
Ruminococcaceae bacterium D16	-0.0965433	0.138713	0.996306
Firmicutes bacterium CAG:137	-0.0678674	0.139444	0.996306
Klebsiella oxytoca	0.065484	0.142149	0.996306
Eubacterium siraeum CAG:80	0.220035	0.144807	0.996306
Ruminococcus sp. CAG:579	-0.109323	0.145204	0.996306
Clostridium sp.	0.133529	0.145342	0.996306
Clostridium sp. CAG:465	0.20355	0.145529	0.996306
Bacteroides sp. AM16-15	0.21593	0.146848	0.996306
Ruminococcus sp. 37_24	-0.164157	0.14718	0.996306
Oxalobacter formigenes	0.259677	0.153275	0.996306
Faecalibacterium sp. OM04-11BH	0.119299	0.153676	0.996306
Butyrivibrio sp. CAG:318	0.164366	0.154087	0.996306
Alistipes obesi	-0.196878	0.155993	0.996306
Clostridium sp. CAG:245	0.269116	0.156481	0.996306
Ruminococcus sp. CAG:57	-0.218348	0.157658	0.996306
Ruminococcaceae bacterium	0.133855	0.157767	0.996306
Ruminococcus sp. AF34-12	-0.217764	0.160095	0.996306
Prevotella sp. CAG:891	0.11534	0.163611	0.996306
Alloprevotella tannerae	0.128747	0.163803	0.996306
Mycoplasma sp. CAG:877	0.307031	0.16438	0.996306
bacterium P201	0.18236	0.16542	0.996306
Paraprevotella clara CAG:116	-0.148164	0.165479	0.996306
Bacteroides phage crAss001	0.31274	0.167459	0.996306
Azospirillum brasilense	-0.0638895	0.168265	0.996306
Prevotella ruminicola	0.223062	0.168475	0.996306
Desulfovibrionaceae bacterium	-0.213256	0.169197	0.996306
Firmicutes bacterium CAG:449	0.212994	0.171587	0.996306
Haemophilus parainfluenzae	0.247749	0.171638	0.996306
Prevotella stercorea CAG:629	0.146018	0.172488	0.996306
Clostridium sp. CAG:568	0.29098	0.173126	0.996306
Oscillibacter valericigenes	-0.076107	0.174913	0.996306
[Clostridium] bolteae	-0.0767553	0.183549	0.996306
Eubacterium sp. CAG:180	0.24285	0.184003	0.996306
Prevotella sp. CAG:1092	0.112816	0.187153	0.996306
Candidatus Gastranaerophilales bacterium HUM_3	0.36764	0.191624	0.996306
Prevotella melaninogenica	0.119229	0.191874	0.996306
Proteobacteria bacterium CAG:139	0.21067	0.19524	0.996306
Clostridium sp. CAG:793	0.212615	0.196849	0.996306
Candidatus Gastranaerophilales bacterium HUM_1	0.295417	0.199605	0.996306
Prevotella sp. P5-64	0.261581	0.20178	0.996306
Clostridium sp. CAG:594	0.242212	0.20269	0.996306
Clostridium sp. CAG:245_30_32	0.204778	0.204059	0.996306
methanogenic archaeon mixed culture ISO4-G1	-0.29601	0.204472	0.996306
Blautia sp. CAG:257	-0.0715368	0.206189	0.996306
Prevotella sp. P4-76	0.256377	0.206452	0.996306
Bacteroides sp. 2_1_33B	-0.131688	0.206775	0.996306
Prevotella sp. Marseille-P4119	0.216286	0.208985	0.996306
Firmicutes bacterium CAG:466	-0.0748937	0.209318	0.996306
Clostridium sp. CAG:43	-0.0713069	0.211661	0.996306
Blautia sp. BCRC 81119	0.15116	0.212166	0.996306
Cloacibacillus sp. An23	-0.200947	0.214779	0.996306
Clostridium sp. CAG:524	0.272458	0.215037	0.996306
Bacteroides sp. CAG:1060	0.112225	0.215357	0.996306
Bacteroides sp. 14(A)	-0.199708	0.215428	0.996306
Megasphaera elsdenii CAG:570	0.0562905	0.215888	0.996306
Prevotella stercorea	0.187661	0.218133	0.996306
Firmicutes bacterium CAG:345	0.27606	0.221396	0.996306
Prevotella sp. S7-1-8	0.306307	0.222586	0.996306
Bacteroides massiliensis	0.13995	0.223686	0.996306
Firmicutes bacterium	0.11243	0.227717	0.996306
Eubacterium sp. CAG:252	0.149697	0.22952	0.996306
Clostridium sp. CAG:780	0.20684	0.229661	0.996306
Roseburia sp. CAG:182	-0.124719	0.230819	0.996306
Coprococcus catus	0.077894	0.232355	0.996306
Clostridium sp. OM08-29	0.153011	0.232482	0.996306
Eubacterium sp. CAG:251	0.242318	0.232804	0.996306
Ruminococcus sp. CAG:90	-0.0546121	0.233839	0.996306
Ruminococcus lactaris	-0.146792	0.234874	0.996306
Bacteroides coprophilus CAG:333	-0.130139	0.235172	0.996306
Candidatus Methanomethylophilus alvus	-0.280495	0.235472	0.996306
Paraprevotella xylaniphila	-0.114898	0.236182	0.996306
Prevotella sp. CAG:604	0.121423	0.236313	0.996306
Flavonifractor sp. An82	-0.0754575	0.236547	0.996306
Ruminococcus sp. AF16-50	-0.204529	0.236643	0.996306
Anaerotruncus massiliensis	-0.109309	0.237324	0.996306
Ruminococcus sp. AF19-15	-0.215022	0.239161	0.996306
Bacteroides sp. KFT8	0.139916	0.240885	0.996306
Intestinimonas massiliensis	-0.0845882	0.242214	0.996306
Bacteroides sp. AF14-46	0.213916	0.242484	0.996306
Ruminococcus sp. CAG:60	-0.0622494	0.244027	0.996306
Massilimaliae massiliensis	0.0874457	0.246074	0.996306
Clostridium sp. CAG:306	0.290533	0.247913	0.996306
Anaerotruncus colihominis	-0.0436352	0.249791	0.996306
Candidatus Gastranaerophilales bacterium HUM_10	0.23853	0.25	0.996306
Prevotella sp. tf2-5	0.197425	0.250193	0.996306
Firmicutes bacterium AF22-6AC	-0.122048	0.252056	0.996306
Bacteroides sp. AM22-3LB	0.165729	0.252915	0.996306
Barnesiella intestinihominis	0.199356	0.253173	0.996306
Pseudoflavonifractor sp. An184	-0.0828201	0.254113	0.996306
Barnesiella sp. An55	0.125642	0.254839	0.996306
Faecalibacterium sp. AM43-5AT	0.0806926	0.255281	0.996306
Sutterella sp. KLE1602	0.262409	0.256066	0.996306
Parabacteroides sp. CAG:2	-0.111099	0.258179	0.996306
Clostridium sp. SN20	-0.0674126	0.25907	0.996306
Eubacterium plexicaudatum	-0.0600646	0.2646	0.996306
Clostridium sp. CAG:413	-0.088138	0.265684	0.996306
Angelakisella massiliensis	-0.119414	0.267859	0.996306
Bacteroides sp. OF04-15BH	0.150023	0.268155	0.996306
Pseudoflavonifractor sp. AF19-9AC	-0.0643878	0.270266	0.996306
Barnesiella sp. An22	0.118342	0.271221	0.996306
Clostridium sp. CAG:411	0.165517	0.271926	0.996306
Corchorus olitorius	0.0568389	0.274107	0.996306
Candidatus Melainabacteria bacterium LEY3_CP_29_8	0.166605	0.276093	0.996306
Firmicutes bacterium CAG:170	-0.070298	0.276169	0.996306
Clostridium sp. CAG:354_28_25	0.181785	0.276222	0.996306
Burkholderiales bacterium 1_1_47	0.203922	0.276678	0.996306
Roseburia sp. CAG:100	0.126175	0.277174	0.996306
Prevotellamassilia timonensis	0.181247	0.277789	0.996306
Alistipes timonensis	0.114797	0.278046	0.996306
Anaeromassilibacillus sp. An200	0.0660172	0.278147	0.996306
Clostridium sp. CAG:169	-0.0599686	0.279139	0.996306
Prevotella intermedia	0.0970164	0.279858	0.996306
Subdoligranulum sp. AM16-9	0.0910552	0.280679	0.996306
CrAssphage sp.	0.317287	0.281742	0.996306
Anaerofilum sp. An201	0.0648305	0.282451	0.996306
Oscillibacter sp. KLE 1728	-0.0847879	0.289963	0.996306
Acidiphilium sp. CAG:727	0.154697	0.291085	0.996306
Propionibacterium sp.	0.239686	0.291148	0.996306
uncultured Flavonifractor sp.	-0.0501088	0.291249	0.996306
Bacteroides gallinarum	0.126879	0.293528	0.996306
Bacteroides coprophilus	-0.133878	0.294372	0.996306
Firmicutes bacterium CAG:646	-0.0413015	0.294647	0.996306
uncultured Clostridium sp.	-0.043645	0.297231	0.996306
Clostridium sp. CAG:505	0.0441782	0.297311	0.996306
Alistipes ihumii	-0.177174	0.302523	0.996306
Prevotella sp. CAG:5226	0.122129	0.305249	0.996306
Ruminococcus sp. AM28-13	-0.189472	0.308281	0.996306
Holdemania filiformis	-0.0523212	0.309398	0.996306
Prevotella sp. CAG:1320	0.0948769	0.310679	0.996306
Fusobacterium sp. CAG:439	0.202359	0.310687	0.996306
Catenibacterium sp. CAG:290	0.251257	0.311097	0.996306
Blautia sp. KLE 1732	0.0811032	0.311488	0.996306
Bacteroidales bacterium WCE2008	0.260399	0.311714	0.996306
Phage DP-2017a	0.344434	0.312523	0.996306
Anaerotruncus sp. CAG:528	0.14396	0.318385	0.996306
uncultured Eubacterium sp.	-0.0661394	0.31944	0.996306
Prevotella sp. AM34-19LB	0.255883	0.319798	0.996306
Coprococcus eutactus CAG:665	0.0597689	0.324747	0.996306
Bacteroides sp. CAG:98	0.0984936	0.325078	0.996306
Butyrivibrio crossotus	0.151218	0.326001	0.996306
Oscillibacter sp. 1-3	-0.0488025	0.326642	0.996306
uncultured Ruminococcus sp.	-0.0700393	0.327868	0.996306
Clostridium sp. CAG:492	0.163072	0.328646	0.996306
Alistipes sp. An66	0.115416	0.328719	0.996306
Ruminococcus bicirculans	-0.196593	0.33071	0.996306
Hungatella hathewayi	-0.0452104	0.332118	0.996306
Clostridium sp. CAG:356	0.141649	0.333142	0.996306
Candidatus Gastranaerophilales bacterium HUM_17	0.121686	0.334789	0.996306
Alistipes sp. An54	0.101619	0.336421	0.996306
Roseburia sp. 40_7	0.112425	0.337222	0.996306
Bacteroidales bacterium WCE2004	0.261623	0.337887	0.996306
Tenericutes bacterium HGW-Tenericutes-4	0.173507	0.338675	0.996306
Alistipes sp. CAG:435	0.210152	0.342167	0.996306
Prevotella sp. CAG:592	0.108527	0.343405	0.996306
Bacteroides sp. D2	0.113772	0.343918	0.996306
Faecalibacterium sp. CAG:74_58_120	0.131862	0.344117	0.996306
Roseburia sp. CAG:303	0.115276	0.344896	0.996306
Firmicutes bacterium CAG:102	-0.110648	0.34797	0.996306
Faecalibacterium sp. CAG:1138	0.141263	0.348223	0.996306
Roseburia sp. CAG:10041_57	0.11683	0.348367	0.996306
Clostridium sp. CAG:768	0.215939	0.349106	0.996306
Coprobacillus sp. CAG:826	0.190476	0.349407	0.996306
Corallococcus sp. CAG:1435	0.144118	0.349581	0.996306
Coprobacter fastidiosus	-0.145347	0.349657	0.996306
Alistipes sp. CAG:514	0.153613	0.349995	0.996306
Azospirillum sp. 51_20	-0.278291	0.350672	0.996306
Akkermansia muciniphila	-0.176586	0.352815	0.996306
Bilophila sp. 4_1_30	-0.158079	0.355978	0.996306
Clostridiales Family XIII bacterium	-0.140664	0.357386	0.996306
Prevotella lascolaii	0.135971	0.359327	0.996306
Bacteroidales bacterium KA00344	0.0823	0.359459	0.996306
Firmicutes bacterium CAG:552_39_19	0.112728	0.359925	0.996306
Prevotella sp. CAG:755	0.0624058	0.361625	0.996306
Duncaniella muris	0.124075	0.366403	0.996306
Butyricimonas sp. An62	0.152187	0.366409	0.996306
Bacteroides pectinophilus CAG:437	0.130695	0.366629	0.996306
Holdemanella biformis	0.121917	0.366801	0.996306
Collinsella sp. CAG:289	0.0391845	0.370621	0.996306
Anaerotruncus sp. CAG:390	0.0725648	0.370996	0.996306
Prevotella sp. CAG:732	0.101262	0.371286	0.996306
Bacteroidales bacterium 43_8	0.0763461	0.372781	0.996306
Flavonifractor sp. An306	-0.0513855	0.373117	0.996306
Clostridium sp. ATCC BAA-442	-0.0507365	0.375919	0.996306
Parasutterella excrementihominis	0.127318	0.376157	0.996306
Alistipes sp. CAG:53	-0.0681841	0.379164	0.996306
Prevotella sp. 885	0.153409	0.380131	0.996306
Proteobacteria bacterium CAG:495	-0.263605	0.380695	0.996306
Salmonella enterica	0.0491943	0.383557	0.996306
Bacteroides stercorirosoris	-0.110087	0.385324	0.996306
Prevotella sp. P2-180	0.12745	0.386094	0.996306
Bacteroides caecimuris	0.0788388	0.386845	0.996306
Prevotella copri CAG:164	0.102553	0.386914	0.996306
Desulfitobacterium hafniense	-0.0494226	0.389605	0.996306
Prevotella bryantii	0.137787	0.38969	0.996306
Burkholderiales bacterium	0.149932	0.390118	0.996306
Dialister sp. CAG:357	0.050127	0.39566	0.996306
Ruminococcus sp. AF37-20	-0.128532	0.395979	0.996306
Dialister invisus	-0.252785	0.397379	0.996306
Bacteroides eggerthii	-0.113444	0.39792	0.996306
Clostridiales bacterium 41_21_two_genomes	0.0821911	0.40043	0.996306
Clostridium sp. CAG:964	0.0714695	0.403231	0.996306
Firmicutes bacterium CAG:882	0.13249	0.403329	0.996306
Lachnospiraceae bacterium A4	0.0379084	0.40343	0.996306
Prevotella brevis	0.130219	0.40498	0.996306
Anaeromassilibacillus sp. Marseille-P3876	-0.0865149	0.405214	0.996306
Prevotella sp. MSX73	0.0767657	0.406824	0.996306
Eubacterium sp. AM49-13BH	0.127888	0.409384	0.996306
Bacteroides pyogenes	-0.0663996	0.409705	0.996306
Anaerotignum lactatifermentans	-0.065524	0.410847	0.996306
Bacteroides thetaiotaomicron	-0.0848219	0.411097	0.996306
Faecalibacterium sp. CAG:74	0.089997	0.411855	0.996306
Escherichia coli	0.0831451	0.413711	0.996306
Lachnospiraceae bacterium	0.0819903	0.416169	0.996306
Eubacterium sp. OM08-24	0.120816	0.416303	0.996306
Bacteroides sp. An322	0.0983568	0.419403	0.996306
[Ruminococcus] torques	-0.0699163	0.420533	0.996306
Hydrogenophaga sp. T4	-0.0425386	0.422627	0.996306
Blastocystis sp. subtype 1	0.15274	0.425019	0.996306
Prevotella sp. P5-126	-0.113263	0.425124	0.996306
Ruminococcus sp. CAG:488	-0.09235	0.426313	0.996306
Bacteroides sp. CAG:1060_57_27	0.171506	0.427877	0.996306
Bacteroides sp. AM25-34	0.117521	0.429267	0.996306
Candidatus Gastranaerophilales bacterium HUM_9	-0.178293	0.429631	0.996306
Lachnospiraceae bacterium OM04-12BH	-0.0766671	0.431092	0.996306
Lawsonibacter asaccharolyticus	-0.0539013	0.43131	0.996306
Vibrio parahaemolyticus	0.0348234	0.433023	0.996306
Prevotella sp. CAG:487	0.0718397	0.434184	0.996306
Collinsella sp. CAG:166	0.0312979	0.434929	0.996306
Victivallis vadensis	0.137993	0.435078	0.996306
Clostridium perfringens	-0.0750865	0.436029	0.996306
Clostridium phoceensis	-0.0640654	0.437849	0.996306
Firmicutes bacterium CAG:321	-0.190306	0.43908	0.996306
Bacteroides sp. 1_1_14	-0.089071	0.439632	0.996306
Butyricimonas virosa	-0.0864147	0.440156	0.996306
Firmicutes bacterium CAG:475	0.0898123	0.440853	0.996306
Bacteroides sp. CAG:144	0.0789063	0.441678	0.996306
Butyrivibrio fibrisolvens	0.040037	0.441974	0.996306
[Clostridium] leptum	-0.0488086	0.442034	0.996306
Eubacterium sp. CAG:603	-0.123346	0.443477	0.996306
Anaerostipes hadrus	-0.0665099	0.445204	0.996306
Coprobacillus sp. 8_2_54BFAA	-0.0383539	0.44703	0.996306
uncultured Butyricicoccus sp.	-0.0285923	0.447095	0.996306
Tyzzerella nexilis	-0.0327156	0.44762	0.996306
Clostridium sp. CAG:813	0.159811	0.447644	0.996306
Ruminococcus albus	-0.0589669	0.447989	0.996306
Ornithobacterium rhinotracheale	-0.0622647	0.448501	0.996306
Parabacteroides sp. CAG:409	-0.10252	0.448642	0.996306
Clostridium sp. CAG:508	0.169838	0.44881	0.996306
Acidaminococcus sp. CAG:917	0.113902	0.450513	0.996306
Clostridium sp. CAG:217	0.0816664	0.451818	0.996306
Coriobacteriia bacterium	0.0868193	0.452555	0.996306
Coprococcus sp. CAG:131-related_45_246	-0.0535592	0.454254	0.996306
Roseburia sp. CAG:197_41_10	0.0968219	0.455306	0.996306
Firmicutes bacterium CAG:65	-0.0726082	0.455601	0.996306
Oscillibacter sp. ER4	0.0528902	0.456309	0.996306
Moorella thermoacetica	-0.0315574	0.456606	0.996306
Roseburia sp. AM59-24XD	-0.084196	0.457178	0.996306
Firmicutes bacterium HGW-Firmicutes-9	0.0823301	0.459117	0.996306
Duodenibacillus massiliensis	0.15958	0.464562	0.996306
uncultured Blautia sp.	-0.0318483	0.465158	0.996306
Firmicutes bacterium CAG:24	-0.0696974	0.465213	0.996306
Prevotella sp. CAG:924	0.0708223	0.466436	0.996306
Alistipes sp. 58_9_plus	0.0742218	0.468917	0.996306
Bacteroides sp. CAG:189	-0.0698602	0.469046	0.996306
Oscillibacter sp.	-0.0714277	0.469646	0.996306
Clostridium sp. 26_21	0.120716	0.47032	0.996306
Prevotella sp. CAG:1185	0.105581	0.471931	0.996306
Azospirillum sp. CAG:239	-0.185036	0.472559	0.996306
Eubacterium sp. CAG:38	0.104866	0.472875	0.996306
Bacteroides salanitronis	0.0870806	0.473507	0.996306
Clostridium sp. AM49-4BH	-0.0988075	0.474106	0.996306
Eggerthella sp. CAG:1427	-0.032162	0.475741	0.996306
Anaeromassilibacillus senegalensis	-0.0480958	0.480769	0.996306
Bacteroides sp. CAG:20	0.0704626	0.480939	0.996306
Coprococcus eutactus	0.0686551	0.481319	0.996306
Subdoligranulum variabile	0.0357357	0.48302	0.996306
Bilophila wadsworthia	-0.1271	0.483192	0.996306
Bacteroides sp. An279	0.0995628	0.483259	0.996306
uncultured crAssphage	0.226078	0.484422	0.996306
Prevotella sp. F0091	0.05137	0.489315	0.996306
Parasutterella excrementihominis CAG:233	0.0916606	0.490683	0.996306
Clostridium sp. L2-50	-0.0532942	0.4911	0.996306
Agathobaculum butyriciproducens	-0.032939	0.491927	0.996306
Bacteroides dorei CAG:222	0.0662907	0.494064	0.996306
Clostridium sp. CAG:343	0.12838	0.500388	0.996306
Clostridiales bacterium	0.0502434	0.500929	0.996306
Lachnospira pectinoschiza	-0.0747741	0.501412	0.996306
Eubacterium ramulus	0.0415433	0.503305	0.996306
Bacteroides sp. CAG:530	0.10348	0.504347	0.996306
Oscillibacter sp. PEA192	-0.0514934	0.504857	0.996306
Butyrivibrio crossotus CAG:259	0.0883862	0.505024	0.996306
Clostridium sp. CAG:302	0.148054	0.50542	0.996306
Clostridiales bacterium Marseille-P2846	0.0692137	0.505738	0.996306
Dialister sp. Marseille-P5638	-0.125846	0.506809	0.996306
Alistipes sp. AF14-19	-0.0822142	0.507073	0.996306
Prevotella sp. CAG:279	-0.125566	0.507844	0.996306
Enterobacter ludwigii	0.0405506	0.507952	0.996306
Diploscapter pachys	-0.0332298	0.509193	0.996306
Catenibacterium mitsuokai	0.0672334	0.509442	0.996306
Staphylococcus sp. CAG:324	0.161948	0.511491	0.996306
Odoribacter splanchnicus	0.0578026	0.511547	0.996306
Erysipelotrichaceae bacterium AF19-24AC	0.0591568	0.512892	0.996306
Alistipes shahii	-0.0645465	0.518044	0.996306
Ruminococcus sp. AF31-8BH	-0.0751506	0.51856	0.996306
uncultured bacterium 34R1	0.0550593	0.522547	0.996306
Firmicutes bacterium OM08-11AC	-0.0677846	0.523276	0.996306
Pseudoflavonifractor sp. Marseille-P3106	-0.0497951	0.523903	0.996306
Prevotella copri	0.0942065	0.524739	0.996306
Ruminococcus sp. AF12-5	0.0756433	0.524969	0.996306
uncultured virus	0.20701	0.526609	0.996306
Rhizobium freirei	-0.0335263	0.526734	0.996306
Phascolarctobacterium sp.	-0.0884948	0.527564	0.996306
Bacteroides clarus	-0.0708838	0.527713	0.996306
Sutterella megalosphaeroides	-0.125885	0.52924	0.996306
Clostridium sp. AF23-8	-0.0746494	0.529888	0.996306
Roseburia intestinalis	-0.0653456	0.530529	0.996306
Acutalibacter muris	0.0386925	0.531309	0.996306
Subdoligranulum sp. CAG:314	0.123803	0.532241	0.996306
Clostridium sp. CAG:242	0.0299174	0.533261	0.996306
Phascolarctobacterium sp. CAG:207	-0.126929	0.533722	0.996306
Eubacterium ventriosum	-0.0575958	0.535804	0.996306
Sutterella sp. 63_29	0.124496	0.539133	0.996306
Acidaminococcus sp. CAG:542	0.0290775	0.541687	0.996306
Bacteroides congonensis	0.0621097	0.542532	0.996306
Lentisphaerae bacterium	0.100983	0.542576	0.996306
Monoglobus pectinilyticus	-0.0748035	0.542656	0.996306
Prevotella sp. MGM2	0.0878639	0.544464	0.996306
Butyricicoccus sp. AM27-36	-0.0424286	0.546074	0.996306
Blautia sp. CAG:52	0.033176	0.547428	0.996306
Ruminococcus sp. CAG:563	-0.0718279	0.549565	0.996306
Mycoplasma sp. CAG:776	0.121708	0.549575	0.996306
Oscillibacter sp. CAG:241	-0.0416048	0.549859	0.996306
Bifidobacterium callitrichos	-0.0268319	0.55051	0.996306
Parabacteroides sp. An277	-0.0813533	0.550558	0.996306
Siphoviridae sp.	0.120124	0.551546	0.996306
Clostridium sp. CAG:470	-0.0988545	0.552276	0.996306
Phascolarctobacterium faecium	-0.170522	0.552486	0.996306
Butyricimonas sp. Marseille-P3923	-0.0602661	0.552586	0.996306
Chitinophaga sp. K20C18050901	0.152771	0.552761	0.996306
Bacteroides sp. CAG:714	0.0522646	0.555072	0.996306
Trichuris trichiura	0.0469991	0.555351	0.996306
Coprobacillus sp. CAG:605	-0.117943	0.557253	0.996306
Tannerella sp. 6_1_58FAA_CT1	-0.0514528	0.5586	0.996306
Bacteroidales bacterium 55_9	0.0588266	0.560061	0.996306
Prevotella oryzae	0.134198	0.561001	0.996306
Roseburia sp. CAG:197	0.0722667	0.564614	0.996306
Prevotella sp. CAG:386	0.104928	0.564755	0.996306
Coprobacillus sp. CAG:698	0.105311	0.566679	0.996306
Prevotella jejuni	0.0503876	0.571695	0.996306
Parabacteroides goldsteinii	-0.0538249	0.572371	0.996306
Rhizobium etli	-0.0248073	0.572995	0.996306
Fusicatenibacter saccharivorans	-0.0280871	0.574509	0.996306
Firmicutes bacterium CAG:145	-0.0541138	0.574978	0.996306
Alistipes finegoldii	-0.0600054	0.576007	0.996306
Clostridium sp. CAG:571	0.0783023	0.576076	0.996306
Clostridium sp. CAG:352	-0.0409048	0.57618	0.996306
Subdoligranulum sp. APC924_74	0.0624744	0.579377	0.996306
Bacteroides thetaiotaomicron CAG:40	-0.0545981	0.579809	0.996306
Mediterranea sp. An20	0.0634809	0.580402	0.996306
Acetatifactor muris	0.032199	0.581124	0.996306
Bacteroides sp. NMBE5	0.0852152	0.581817	0.996306
Roseburia hominis	-0.0523566	0.582557	0.996306
Clostridium sp. CAG:417	0.11563	0.583738	0.996306
Roseburia sp. CAG:309	0.0478145	0.585575	0.996306
Roseburia sp. CAG:380	-0.0622922	0.588332	0.996306
Lactococcus lactis	0.0665787	0.588449	0.996306
Sutterella sp. CAG:521	-0.0819959	0.589126	0.996306
Podoviridae sp.	0.0985792	0.58926	0.996306
Brachyspira sp. CAG:700	0.0805583	0.591129	0.996306
Bifidobacterium adolescentis CAG:119	0.0352661	0.591398	0.996306
Faecalibacterium sp. AF10-46	0.0372884	0.594231	0.996306
[Eubacterium] eligens	0.0605084	0.5962	0.996306
Clostridium sp. CAG:1013	-0.0202596	0.59636	0.996306
Subdoligranulum sp. OF01-18	-0.0351719	0.598105	0.996306
Prevotella sp. TF12-30	0.117662	0.598432	0.996306
Parabacteroides sp. SN4	-0.06367	0.599023	0.996306
Bacteroides finegoldii CAG:203	0.0435729	0.599087	0.996306
Rhodococcus ruber	-0.0245359	0.59926	0.996306
Firmicutes bacterium CAG:65_45_313	-0.064939	0.599367	0.996306
[Eubacterium] rectale	-0.0602965	0.601393	0.996306
Prevotella sp. oral taxon 473	0.0458132	0.601574	0.996306
Succinivibrio sp.	0.0839829	0.602949	0.996306
Elusimicrobium sp. An273	0.128953	0.60369	0.996306
Bacteroides sp. HMSC067B03	0.0574603	0.603708	0.996306
Bacteroides vulgatus CAG:6	0.0551122	0.60388	0.996306
Alistipes sp. AM16-43	-0.0776814	0.604222	0.996306
Clostridiales bacterium Choco116	-0.0331967	0.604379	0.996306
Ruminococcus sp. CAG:382	-0.0392482	0.607154	0.996306
Clostridioides difficile	-0.0209883	0.608854	0.996306
Bordetella pertussis	-0.0271715	0.608855	0.996306
Clostridium sp. CAG:590	0.0557601	0.61147	0.996306
Sinorhizobium sp. GL28	-0.102378	0.614584	0.996306
Mycoplasma sp. CAG:611	0.131948	0.615852	0.996306
Bacteroides ndongoniae	0.0584908	0.616604	0.996306
Verrucomicrobia bacterium	0.0554093	0.616965	0.996306
Phage sp.	0.0806315	0.617295	0.996306
unidentified phage	0.0337689	0.618748	0.996306
Bacteroides sp. D22	0.0569742	0.619175	0.996306
Brachyspira sp. CAG:484	-0.114631	0.619484	0.996306
Clostridium sp. CAG:575	-0.0736435	0.624494	0.996306
Firmicutes bacterium CAG:56	0.0459597	0.627173	0.996306
Bacteroides sp. 1_1_30	-0.0499329	0.627392	0.996306
Anaerotignum sp. KCTC 15736	-0.0788526	0.630043	0.996306
Prevotella sp. CAG:1124	-0.0514315	0.631855	0.996306
Clostridium sp. CAG:277	0.0570984	0.632667	0.996306
Firmicutes bacterium CAG:321_26_22	-0.0901744	0.633035	0.996306
Clostridium sp. CAG:678	0.0437378	0.633495	0.996306
Lachnotalea sp. AF33-28	-0.0314953	0.634657	0.996306
Flavonifractor plautii	-0.0220847	0.635022	0.996306
Lentisphaerae bacterium GWF2_45_14	-0.0978773	0.636762	0.996306
Prevotellaceae bacterium	0.0655606	0.639737	0.996306
Clostridium sp. AF27-2AA	-0.0431766	0.640139	0.996306
Bifidobacterium bifidum	0.0364623	0.642045	0.996306
Chlamydia trachomatis	0.0374031	0.642977	0.996306
Subdoligranulum sp.	0.0840014	0.643869	0.996306
uncultured Lachnospira sp.	0.0423473	0.644126	0.996306
Eubacterium sp. 41_20	-0.0691227	0.644414	0.996306
Prevotella timonensis	0.0463808	0.644614	0.996306
Bacteroides bouchesdurhonensis	0.0479443	0.644846	0.996306
Bacteroides sp. An51A	0.0684954	0.645139	0.996306
Bacteroides sp. CAG:702	0.0381097	0.645445	0.996306
Marvinbryantia formatexigens	0.0260517	0.646412	0.996306
Clostridium sp. CAG:609	-0.0993688	0.646541	0.996306
Firmicutes bacterium ASF500	-0.0237109	0.649851	0.996306
Ruthenibacterium lactatiformans	-0.0281912	0.653736	0.996306
Bacteroides timonensis	-0.0610775	0.653782	0.996306
Bacteroides sp. AR29	0.0624822	0.654048	0.996306
Clostridium sp. CAG:273	0.0724316	0.654337	0.996306
Lactococcus phage 936 sensu lato	0.0884355	0.654497	0.996306
Eubacterium sp. CAG:274	0.082421	0.655115	0.996306
uncultured prokaryote	0.0275435	0.656879	0.996306
Clostridium sp. CAG:440	0.0745718	0.657489	0.996306
Lentisphaerae bacterium GWF2_52_8	0.101834	0.657995	0.996306
Tannerella sp. CAG:51	0.0442703	0.660057	0.996306
Paramuribaculum intestinale	0.0717172	0.661137	0.996306
Serratia marcescens	-0.021675	0.661292	0.996306
Alistipes sp. 56_sp_Nov_56_25	-0.0513024	0.662139	0.996306
Bacteroides cellulosilyticus	-0.0584184	0.662745	0.996306
Lentisphaerae bacterium GWF2_44_16	0.099713	0.663616	0.996306
Xanthomonas oryzae	0.0235126	0.665576	0.996306
Ruminococcus sp. AM42-11	-0.0373661	0.667168	0.996306
Pelotomaculum thermopropionicum	-0.0164202	0.670062	0.996306
Alistipes sp. Marseille-P2431	0.0440547	0.670955	0.996306
Bacillus cereus	0.0252944	0.672275	0.996306
Bacteroides sp. AF25-17LB	0.0624264	0.672393	0.996306
Negativibacillus massiliensis	-0.0420326	0.673936	0.996306
Firmicutes bacterium CAG:110	0.0339392	0.674087	0.996306
Parabacteroides johnsonii	-0.0504521	0.675264	0.996306
Dialister sp. CAG:486	-0.0612827	0.676339	0.996306
Stigmatella aurantiaca	-0.0188775	0.677203	0.996306
Prevotella sp. 109	0.0865764	0.677217	0.996306
Ruminococcus sp. CAG:379	-0.0189476	0.677442	0.996306
Alistipes sp. An31A	-0.0608267	0.678252	0.996306
Prevotella sp. CAG:255	0.0583768	0.67929	0.996306
Clostridium sp. CAG:349_48_7	0.089356	0.680126	0.996306
Clostridium sp. CAG:230	-0.0604424	0.683029	0.996306
Bacteroides sp. 43_108	0.0363887	0.683693	0.996306
Desulfovibrio sp. An276	0.0779055	0.683913	0.996306
Clostridium sp. CAG:914	0.0734351	0.684256	0.996306
Bacteroides sp. CAG:462	0.0362095	0.684386	0.996306
Ruminococcus sp. CAG:353	0.071191	0.684446	0.996306
Roseburia sp. 831b	0.0278859	0.685669	0.996306
Eubacterium sp. CAG:581	-0.0524316	0.686434	0.996306
uncultured Oscillibacter sp.	-0.0196174	0.688231	0.996306
Pseudomonas aeruginosa	-0.0166955	0.689172	0.996306
Clostridium sp. CAG:1193	-0.0952518	0.689267	0.996306
Enterococcus faecium	-0.016871	0.689613	0.996306
Bacteroides fragilis CAG:558	-0.0333812	0.690052	0.996306
Clostridium sp. 26_22	0.0681749	0.691265	0.996306
Bacteroides xylanisolvens	0.0298248	0.691444	0.996306
Eubacterium sp. AM28-29	0.0765536	0.692036	0.996306
Clostridium sp. CAG:75	-0.0442652	0.692298	0.996306
Ruminococcaceae bacterium AM28-23LB	-0.0211537	0.695865	0.996306
Gemmiger formicilis	-0.0384746	0.696045	0.996306
Prevotella amnii	-0.03013	0.698237	0.996306
Alistipes putredinis	0.057876	0.699311	0.996306
Verrucomicrobia bacterium CAG:312_58_20	0.097863	0.700761	0.996306
Butyricicoccus sp. AM28-25	0.0256487	0.701467	0.996306
Alistipes sp. 56_11	-0.0387939	0.702187	0.996306
Flavonifractor sp. An100	-0.0221715	0.703666	0.996306
Acinetobacter baumannii	0.0207351	0.705659	0.996306
uncultured bacterium	0.0222113	0.705985	0.996306
Bacteroides sp. AF34-31BH	-0.0529749	0.706914	0.996306
Prevotella sp. MGM1	0.0516524	0.707911	0.996306
Candidatus Methanomassiliicoccus intestinalis	-0.0613557	0.70815	0.996306
Bacteroidales bacterium 52_46	0.0673459	0.70839	0.996306
Clostridium sp. CAG:354	0.0703522	0.709503	0.996306
Salipiger bermudensis	-0.020064	0.710879	0.996306
Beauveria bassiana	0.0149614	0.715177	0.996306
Streptococcus thermophilus	0.0520193	0.715767	0.996306
Bacteroides ovatus CAG:22	0.0316729	0.717368	0.996306
Prevotella bivia	0.0268869	0.720264	0.996306
Bacteroides caccae	-0.0464761	0.724537	0.996306
Odoribacter laneus	0.0544083	0.724576	0.996306
Clostridium sp. AT4	-0.0425404	0.725243	0.996306
Alistipes senegalensis	0.0363537	0.728301	0.996306
Xanthomonas citri	-0.0163914	0.728928	0.996306
Clostridiales bacterium 52_15	0.016858	0.729732	0.996306
Ruminococcus sp. CAG:724	0.0404472	0.732399	0.996306
Ruminococcaceae bacterium TF06-43	0.0255459	0.733673	0.996306
Phascolarctobacterium sp. CAG:266	-0.053487	0.734765	0.996306
Blastocystis hominis	0.0783	0.735209	0.996306
Curtobacterium sp. ER1_6	-0.0155048	0.735574	0.996306
Ricinus communis	0.0209791	0.737145	0.996306
Clostridium sp. CAG:715	0.0780539	0.738029	0.996306
Lachnospiraceae bacterium 10-1	0.0236256	0.738987	0.996306
Cronobacter dublinensis	-0.0225624	0.739145	0.996306
Subdoligranulum sp. 4_3_54A2FAA	-0.0265701	0.740914	0.996306
Bacteroides sp. CAG:633	0.0254262	0.742634	0.996306
[Clostridium] methylpentosum	0.0164228	0.745346	0.996306
Ruminococcaceae bacterium P7	-0.0253833	0.746454	0.996306
Dehalobacter sp. MCB1	0.0422663	0.747032	0.996306
Bacteroides faecis CAG:32	-0.0278689	0.748455	0.996306
Porphyromonas gingivalis	0.0219373	0.749055	0.996306
Bacteroides graminisolvens	0.0354036	0.749279	0.996306
Ruminococcus sp. CAG:17	-0.0170127	0.750611	0.996306
Desulfovibrio piger	-0.0549509	0.751408	0.996306
Streptococcus pneumoniae	-0.013066	0.75148	0.996306
Pseudomonas syringae group genomosp. 3	0.0172122	0.7521	0.996306
Clostridium sp. CAG:1024	0.0181862	0.752774	0.996306
Firmicutes bacterium CAG:94	-0.0136632	0.752967	0.996306
Bacteroidales bacterium Barb7	-0.0236065	0.754005	0.996306
Firmicutes bacterium CAG:460	0.0825849	0.755526	0.996306
Sutterella sp. CAG:397	0.0465484	0.75754	0.996306
Barnesiella viscericola	0.0300686	0.761246	0.996306
Prevotella sp. P4-65	-0.0536807	0.761725	0.996306
Prevotella sp. P5-119	-0.0615699	0.763354	0.996306
Enterobacter cloacae	0.0139846	0.764414	0.996306
Clostridia bacterium	0.0258603	0.764613	0.996306
Clostridium botulinum	-0.0220805	0.76542	0.996306
Oscillibacter ruminantium	-0.0164822	0.765482	0.996306
Blautia sp. CAG:237	0.0235925	0.765607	0.996306
Eubacterium eligens CAG:72	0.0377888	0.766136	0.996306
Prevotella sp. CAG:520	0.0362954	0.770131	0.996306
Mycoplasma sp. CAG:956	-0.0593996	0.770598	0.996306
uncultured organism	0.0277157	0.770627	0.996306
Alistipes sp. CHKCI003	0.0238326	0.772205	0.996306
Firmicutes bacterium AM59-13	-0.0302818	0.772949	0.996306
Cronobacter sakazakii	-0.0146565	0.773038	0.996306
Butyricimonas synergistica	-0.0389845	0.774762	0.996306
Firmicutes bacterium CAG:24053_14	0.0206493	0.774763	0.996306
Sutterella sp. CAG:351	-0.0181543	0.775077	0.996306
Bacteroides sp. 2_1_22	-0.0303027	0.775182	0.996306
Enterococcus columbae	-0.0140598	0.776201	0.996306
Klebsiella pneumoniae	0.0264362	0.779533	0.996306
Bifidobacterium adolescentis	0.0376579	0.779861	0.996306
Bacteroides faecichinchillae	-0.0250299	0.780895	0.996306
Clostridium sp. CAG:349	0.0610414	0.784392	0.996306
Pseudomonas syringae	-0.0114192	0.786761	0.996306
Neisseria meningitidis	-0.0139448	0.786838	0.996306
Prevotella sp. CAG:873	0.034071	0.787313	0.996306
Firmicutes bacterium CAG:534	-0.0271946	0.78913	0.996306
Firmicutes bacterium HGW-Firmicutes-16	0.0211197	0.791225	0.996306
Clostridium sp. M62_1	-0.0129113	0.79157	0.996306
Cupriavidus taiwanensis	-0.0126315	0.791775	0.996306
Ruminococcus sp. OM06-36AC	-0.0353973	0.792217	0.996306
Clostridium sp. CAG:798	0.0534296	0.795063	0.996306
Bacteroides nordii	-0.0211473	0.79555	0.996306
Bacteroides coprocola	-0.0396902	0.796272	0.996306
Bacteroides cellulosilyticus CAG:158	-0.0240676	0.796584	0.996306
Lachnospiraceae bacterium 7_1_58FAA	0.0165417	0.798131	0.996306
Clostridium sp. CAG:567	-0.0470723	0.79848	0.996306
Oscillibacter sp. CAG:241_62_21	-0.0287368	0.798985	0.996306
Faecalibacterium sp. AF28-13AC	-0.0225322	0.799401	0.996306
Bacteroides sp. AF39-11AC	0.0383328	0.800516	0.996306
Azospirillum sp. 47_25	-0.0633631	0.800791	0.996306
Burkholderia pseudomallei	-0.0122182	0.803759	0.996306
Clostridium sp. CAG:762	0.0540119	0.804038	0.996306
Bacteroides finegoldii	-0.0243989	0.804494	0.996306
Paenibacillus macerans	0.0108559	0.805402	0.996306
Bacteroides sp. 3_1_40A	-0.027606	0.806368	0.996306
Candidatus Melainabacteria bacterium	-0.0468627	0.807045	0.996306
Candidatus Gastranaerophilales bacterium HUM_2	0.0600913	0.808132	0.996306
Bacteroides togonis	0.0326177	0.808195	0.996306
[Ruminococcus] gnavus	-0.0182116	0.808928	0.996306
Bacteroides sp. CAG:927	0.0294556	0.809074	0.996306
Roseburia faecis	-0.0294345	0.809733	0.996306
Bacteroides caccae CAG:21	-0.0203664	0.810385	0.996306
Bifidobacterium animalis	-0.0126124	0.810745	0.996306
Xanthomonas phaseoli	-0.0137266	0.811227	0.996306
Bacteroidales bacterium Barb6XT	0.018852	0.81431	0.996306
Eubacterium sp. CAG:115	-0.0375383	0.815008	0.996306
Firmicutes bacterium CAG:240	0.0137837	0.816473	0.996306
[Bacteroides] pectinophilus	0.0152056	0.817486	0.996306
Blautia sp. CAG:37	-0.0111633	0.817809	0.996306
Ruminococcus sp. CAG:403	0.0171621	0.817839	0.996306
Firmicutes bacterium AF36-19BH	0.0199645	0.818468	0.996306
Collinsella aerofaciens	0.00902174	0.820705	0.996306
Faecalibacterium sp. CAG:82	-0.00960747	0.821642	0.996306
Ruminococcaceae bacterium D5	0.0154374	0.821996	0.996306
Bacteroides sp. CAG:754	0.0174297	0.822433	0.996306
Tannerella sp. CAG:118	-0.019857	0.823761	0.996306
Bacteroides sp. AM23-18	-0.0255929	0.824312	0.996306
Bacteroides coprocola CAG:162	-0.0353322	0.824989	0.996306
Oscillibacter sp. PC13	-0.0110795	0.825387	0.996306
Nitrospirillum amazonense	-0.0111706	0.827173	0.996306
Bacteroides ovatus	0.0202834	0.827791	0.996306
Alistipes onderdonkii	-0.0260873	0.829905	0.996306
Firmicutes bacterium CAG:114	-0.00930817	0.830866	0.996306
Zymobacter palmae	0.0129977	0.83149	0.996306
Cloning vector pKL13	-0.0703405	0.832816	0.996306
Clostridium sp. CAG:167	-0.0335247	0.832851	0.996306
Clostridium sp. CAG:433	-0.0489671	0.833716	0.996306
Tannerella forsythia	0.0198779	0.833727	0.996306
Bacteroides barnesiae	-0.0231584	0.83398	0.996306
Mycobacteroides abscessus	-0.00904365	0.834196	0.996306
Clostridiaceae bacterium	-0.0244741	0.834979	0.996306
Vibrio cholerae	-0.012641	0.83816	0.996306
Anaeromassilibacillus sp. An250	-0.0139931	0.83961	0.996306
Firmicutes bacterium CAG:176_63_11	-0.028371	0.840404	0.996306
Clostridium sp. CAG:389	-0.0308126	0.840761	0.996306
Bacteroides sp. 4_3_47FAA	-0.0220555	0.841071	0.996306
Clostridium sp. CAG:127	-0.0267356	0.841137	0.996306
uncultured Faecalibacterium sp.	0.010835	0.841304	0.996306
Akkermansia muciniphila CAG:154	-0.015054	0.842566	0.996306
Bacteroides intestinalis CAG:315	0.0197285	0.842675	0.996306
Roseburia sp. CAG:18	-0.0298649	0.844896	0.996306
uncultured Bacteroides sp.	-0.0222711	0.845261	0.996306
Cupriavidus oxalaticus	-0.0114792	0.845494	0.996306
Bacteroides sp. 2_2_4	0.0214501	0.845926	0.996306
Bacteroides sp. 9_1_42FAA	-0.0160544	0.846546	0.996306
Bacteroides mediterraneensis	-0.0287896	0.847551	0.996306
Sutterella wadsworthensis	0.0404379	0.848877	0.996306
Roseburia sp. CAG:471	0.0108384	0.849169	0.996306
Bacteroides sp. Marseille-P3684	-0.03238	0.849258	0.996306
Clostridium sp. CAG:533	0.0499609	0.8497	0.996306
Alistipes sp. CAG:157	-0.0152149	0.850397	0.996306
Firmicutes bacterium CAG:83	0.0152512	0.85281	0.996306
Blautia obeum	-0.0120978	0.852832	0.996306
Clostridium sp. CAG:452	0.0291597	0.85384	0.996306
Sutterella wadsworthensis CAG:135	-0.0183974	0.855282	0.996306
Candidatus Gastranaerophilales bacterium HUM_18	-0.0329946	0.856427	0.996306
Dehalobacter sp. FTH1	-0.0202205	0.85749	0.996306
Anaeromassilibacillus sp. An172	-0.0144381	0.861252	0.996306
Bacteroides clarus CAG:160	-0.0151048	0.861999	0.996306
Odoribacter splanchnicus CAG:14	-0.0123297	0.862039	0.996306
Bacteroides sartorii	0.0181664	0.862411	0.996306
Succinatimonas sp. CAG:777	0.0348947	0.863149	0.996306
Bacteroides ilei	0.0256457	0.864421	0.996306
Eubacterium sp. AF22-9	0.02719	0.865032	0.996306
Candidatus Melainabacteria bacterium MEL.A1	-0.0433854	0.865502	0.996306
Sutterella parvirubra	-0.025035	0.865509	0.996306
Alistipes sp. CAG:29	-0.0161004	0.865671	0.996306
Dorea sp. 42_8	-0.0139369	0.865987	0.996306
Firmicutes bacterium CAG:124	0.0172893	0.868387	0.996306
Coraliomargarita sp. CAG:312	-0.03913	0.868514	0.996306
Lachnospiraceae bacterium CAG:215	0.00634064	0.868798	0.996306
Odoribacter sp. 43_10	-0.0157391	0.87055	0.996306
Dialister succinatiphilus	0.0390344	0.871122	0.996306
Acetobacter sp. 46_36	-0.0332371	0.871557	0.996306
Bacteroides sp. 3_1_23	0.0137341	0.871951	0.996306
Prevotella sp. CAG:1058	-0.0166403	0.872475	0.996306
Alistipes sp. CAG:831	-0.0195551	0.873036	0.996306
Bacteroides stercoris	-0.0226066	0.873523	0.996306
Bacteroides sp. CAG:661	-0.0114879	0.873838	0.996306
Shigella flexneri	0.0141622	0.873962	0.996306
Bacteroidales bacterium Barb6	-0.0123618	0.874715	0.996306
Firmicutes bacterium CAG:41	0.0206138	0.874737	0.996306
Bacteroidales bacterium 43_36	-0.0139447	0.876276	0.996306
Bacteroides stercoris CAG:120	-0.0142157	0.876377	0.996306
[Eubacterium] hallii	0.0115413	0.877007	0.996306
Prevotella sp. CAG:617	-0.0148657	0.877064	0.996306
Firmicutes bacterium AF25-13AC	0.0126789	0.878207	0.996306
Dorea longicatena	-0.00942197	0.878223	0.996306
Firmicutes bacterium CAG:791	0.00579161	0.878859	0.996306
Bifidobacterium bifidum CAG:234	0.00820975	0.879257	0.996306
Collinsella sp. CAG:398	0.00618728	0.879445	0.996306
Subdoligranulum sp. 60_17	-0.0132064	0.88076	0.996306
Bacteroides sp. CAG:1076	0.021017	0.881319	0.996306
Clostridiales bacterium 36_14	-0.0113314	0.882054	0.996306
Firmicutes bacterium CAG:129_59_24	0.0133082	0.882251	0.996306
Coprococcus sp. OM04-5BH	-0.019645	0.883875	0.996306
Alistipes sp. AL-1	-0.0202902	0.884577	0.996306
uncultured Coprococcus sp.	-0.0114106	0.885822	0.996306
Butyricicoccus pullicaecorum	-0.00725448	0.886321	0.996306
Selenomonadales bacterium	0.0218478	0.888271	0.996306
Clostridium sp. CAG:451	-0.0267261	0.889052	0.996306
Clostridium sp. CAG:253	0.0270414	0.889363	0.996306
Bacteroides oleiciplenus	0.015606	0.890289	0.996306
Firmicutes bacterium CAG:341	-0.0281367	0.891345	0.996306
Parabacteroides johnsonii CAG:246	-0.0107638	0.891588	0.996306
Achromobacter xylosoxidans	-0.00786408	0.893212	0.996306
Oscillibacter sp. CAG:155	0.0055549	0.894107	0.996306
Clostridium sp. CAG:510	-0.0197255	0.895333	0.996306
Clostridiales bacterium KLE1615	0.00917518	0.89603	0.996306
Bacteroides sp. An269	0.0159194	0.896947	0.996306
Paenibacillus sp. P22	-0.004538	0.898421	0.996306
Firmicutes bacterium CAG:176_59_8	0.0177709	0.900592	0.996306
Prevotella sp. CAG:1031	-0.00999002	0.901807	0.996306
Clostridiales bacterium CHKCI006	-0.00533987	0.902042	0.996306
Faecalibacterium sp. AF27-11BH	0.00884383	0.90207	0.996306
Prevotella sp. AM23-5	-0.0254331	0.902272	0.996306
Bacteroides intestinalis	-0.012887	0.904296	0.996306
Prevotella sp. CAG:485	-0.00821834	0.905433	0.996306
Candidatus Gastranaerophilales bacterium	0.024753	0.906044	0.996306
Clostridiales bacterium 45_37	-0.00831677	0.90607	0.996306
Bacteroides sp. 3_1_33FAA	0.0122098	0.907002	0.996306
Tolypothrix campylonemoides	-0.00587204	0.90726	0.996306
Ralstonia solanacearum	0.00597121	0.907565	0.996306
Bacteroides sp. OM05-12	-0.0118496	0.908151	0.996306
Clostridium sp. CAG:1000	0.0241406	0.90836	0.996306
Bacteroides sp. D20	0.0152106	0.908984	0.996306
Bacteroides vulgatus	0.0125116	0.909386	0.996306
Alistipes finegoldii CAG:68	0.00849457	0.910027	0.996306
Bacteroides fragilis	0.0100204	0.910033	0.996306
Bacteroides eggerthii CAG:109	0.0094751	0.910342	0.996306
Acholeplasma sp. CAG:878	0.0253996	0.910953	0.996306
Bacteroidales bacterium Barb4	0.00828067	0.911097	0.996306
Parabacteroides merdae	-0.0138457	0.911157	0.996306
Pseudomonas fluorescens	0.00505612	0.911446	0.996306
Bacteroides uniformis	-0.0123841	0.913563	0.996306
Clostridiales bacterium 59_14	0.00817413	0.914969	0.996306
Bacteroides plebeius CAG:211	0.013037	0.915193	0.996306
Alistipes indistinctus	0.0191648	0.9161	0.996306
Sutterella sp. AM11-39	-0.0275173	0.917447	0.996306
Firmicutes bacterium CAG:555	0.00669077	0.918191	0.996306
Streptomyces sp. Tu6071	-0.00502729	0.918218	0.996306
Firmicutes bacterium CAG:884	0.0184593	0.918437	0.996306
Faecalibacterium prausnitzii	-0.00629835	0.918785	0.996306
Prevotella sp. P5-125	-0.0176479	0.922186	0.996306
Oscillibacter sp. 57_20	0.00928933	0.922596	0.996306
Bifidobacterium pseudocatenulatum CAG:263	0.00726007	0.922756	0.996306
Firmicutes bacterium AF36-3BH	-0.00827512	0.923069	0.996306
Rothia mucilaginosa	0.00434684	0.92391	0.996306
Succinivibrio dextrinosolvens	-0.01924	0.924269	0.996306
Clostridium sp. KLE 1755	-0.00423511	0.926838	0.996306
Bacteroides sp. OM05-10AA	0.00928326	0.92823	0.996306
Veillonella sp. CAG:933	0.0176194	0.929772	0.996306
Clostridiales bacterium 44_9	-0.00620855	0.930379	0.996306
Eubacterium sp. CAG:786	-0.00673059	0.932982	0.996306
Pseudoflavonifractor sp. An85	-0.00499594	0.933248	0.996306
Bacteroides sp. CAG:875	-0.00745985	0.935538	0.996306
Azospirillum sp.	0.0169293	0.93649	0.996306
Parabacteroides merdae CAG:48	-0.00636807	0.936882	0.996306
Pseudomonas amygdali	0.00411776	0.938478	0.996306
Eubacterium sp. CAG:841	0.0113173	0.939946	0.996306
Firmicutes bacterium CAG:95	0.0112575	0.940192	0.996306
Clostridiales bacterium Nov_37_41	0.00612144	0.940602	0.996306
Clostridium sp. 27_14	-0.00944714	0.940827	0.996306
Clostridium sp. CAG:269	-0.0145969	0.949664	0.996306
Firmicutes bacterium CAG:822	0.0119117	0.94981	0.996306
Victivallales bacterium CCUG 44730	0.0125872	0.950875	0.996306
Ruminococcus sp. CAG:330	0.00345684	0.95128	0.996306
Alistipes putredinis CAG:67	0.00626211	0.952059	0.996306
Roseburia sp. CAG:18_43_25	0.0111496	0.953477	0.996306
Bacteroides sp. 4_1_36	-0.00730236	0.954322	0.996306
Alistipes sp. HGB5	-0.00615824	0.954629	0.996306
Thiocapsa sp. KS1	0.00298615	0.955428	0.996306
Clostridium sp. CAG:710	0.0126715	0.956243	0.996306
Eubacterium sp. 45_250	-0.00604061	0.956789	0.996306
Clostridium sp. CAG:628	0.0153631	0.956901	0.996306
Prevotella disiens	0.00561483	0.957321	0.996306
Clostridiaceae bacterium OM08-6BH	0.00356925	0.957541	0.996306
Bacteroides uniformis CAG:3	0.00551491	0.957738	0.996306
Ruminococcus callidus	0.00475435	0.95929	0.996306
Prevotella saccharolytica	0.00374545	0.959411	0.996306
Mediterranea massiliensis	0.00642674	0.960088	0.996306
Firmicutes bacterium CAG:176	-0.00576456	0.961636	0.996306
Clostridiales bacterium 42_27	-0.00239362	0.96393	0.996306
Bacteroides intestinalis CAG:564	0.00394378	0.966153	0.996306
Mesorhizobium plurifarium	-0.00229139	0.966355	0.996306
Clostridium sp. CAG:226	0.0046431	0.9668	0.996306
Prevotella sp. P5-92	0.00885392	0.967162	0.996306
Firmicutes bacterium CAG_194_44_15	-0.00296431	0.967508	0.996306
Mycoplasma sp. CAG:472	0.00954967	0.967783	0.996306
Lachnospiraceae bacterium AM48-27BH	0.00386362	0.969997	0.996306
Coprobacter secundus	-0.00293955	0.970657	0.996306
Azospirillum sp. CAG:260	0.0084799	0.97098	0.996306
Mycobacterium tuberculosis	0.00153364	0.971206	0.996306
Acetobacter sp. CAG:267	0.00889586	0.974929	0.996306
Shigella sonnei	0.00238896	0.974938	0.996306
Clostridium sp. CAG:632	0.00225491	0.977689	0.996306
Clostridium sp. 42_12	-0.00155077	0.978562	0.996306
Croceibacter phage P2559S	-0.00735634	0.978592	0.996306
Firmicutes bacterium CAG:194	0.00406278	0.979823	0.996306
Bacteroidales bacterium	-0.00314482	0.98	0.996306
Roseburia sp. TF10-5	0.00283031	0.981635	0.996306
Muribaculum intestinale	0.00379629	0.981674	0.996306
Firmicutes bacterium CAG:110_56_8	-0.00246614	0.981872	0.996306
Pseudoclostridium thermosuccinogenes	-0.00190828	0.982723	0.996306
Bacteroides dorei	0.00234781	0.982737	0.996306
Nephila clavipes	-0.000980993	0.982791	0.996306
Bacteroides plebeius	0.00322515	0.983304	0.996306
Bacteroides faecis	0.00255152	0.983592	0.996306
Candidatus Accumulibacter sp. SK-11	-0.000938185	0.983705	0.996306
Emergencia timonensis	-0.00149447	0.983786	0.996306
Roseburia inulinivorans	0.00175616	0.9852	0.996306
Bacteroides sp. CAG:443	-0.00281792	0.9867	0.996306
Bacteroides fragilis CAG:47	-0.00144788	0.987158	0.996306
Clostridium sp. CAG:138	0.00230031	0.987532	0.996306
Ruminococcaceae bacterium cv2	-0.000846217	0.989858	0.996306
Bacteroides sp. CAG:598	-0.00105341	0.990512	0.996306
Eisenbergiella massiliensis	0.000659737	0.990709	0.996306
Ruminococcaceae bacterium AF10-16	-0.000731768	0.99188	0.996358
Firmicutes bacterium CAG:129	-0.000636933	0.994081	0.997443
Firmicutes bacterium CAG:103	-0.000482913	0.995602	0.997844
Alistipes sp. CAG:268	-0.000251231	0.997703	0.997955
Bacteroides fluxus	0.000229187	0.997955	0.997955
BMI, age, frequency of antibiotics consumption in the last year, M01A, A06 and A02BC consumption in the last 3 months, gut emptying frequency and stool consistency (Bristol stool scale) were included as covariates. Main outcomes from differentially abundant species are indicated, i.e., log fold changes, p-values from two-sided Z-test using the test statistic W and p-values adjusted by Benjamini-H…

## Sheet: TableS3
Table S3. Differential abundance analysis in endometriosis and control groups. KEGG orthologs (KO) with a prevalence >10% and relative abundance ≥0.1% were compared in endometriosis and control groups using an Analysis of Compositions of Microbiomes with Bias Correction (ANCOM-BC).
KEGG orthologs (KO)	logFC	p-value	Adjusted p-value
K00561	-0.240281	0.00545466	0.999425
K01752	0.0487921	0.0155275	0.999425
K03385	-0.176265	0.0156264	0.999425
K05601	-0.0569275	0.0182685	0.999425
K07080	-0.0823073	0.0237985	0.999425
K15726	-0.129823	0.0246315	0.999425
K02109	-0.0398171	0.0249008	0.999425
K19310	-0.112289	0.0253735	0.999425
K09888	-0.0686346	0.0259914	0.999425
K16898	-0.0991273	0.0272884	0.999425
K04486	-0.0550262	0.032924	0.999425
K00647	0.144932	0.035014	0.999425
K00876	0.0451238	0.0368088	0.999425
K00239	0.0595122	0.0373919	0.999425
K20276	0.36747	0.0392958	0.999425
K00850	0.0445233	0.0420387	0.999425
K21993	-0.0759989	0.0475001	0.999425
K01709	-0.110206	0.047812	0.999425
K07106	0.0841048	0.0482563	0.999425
K03299	0.0959504	0.0484497	0.999425
K07023	-0.075107	0.0513445	0.999425
K02492	-0.0823464	0.0517069	0.999425
K16926	-0.0949979	0.05249	0.999425
K02124	-0.0583823	0.0530001	0.999425
K06223	-0.0674597	0.0569687	0.999425
K00986	-0.11805	0.0577523	0.999425
K16899	-0.0767843	0.0578079	0.999425
K07082	-0.0336266	0.0585078	0.999425
K19294	-0.0927828	0.061413	0.999425
K00595	-0.055673	0.063487	0.999425
K01950	0.0269686	0.0659744	0.999425
K04564	-0.0679773	0.0669684	0.999425
K05593	-0.153812	0.0685626	0.999425
K01619	0.0390175	0.0695998	0.999425
K01448	-0.0271986	0.0698847	0.999425
K18220	-0.0694273	0.0716089	0.999425
K01639	0.076403	0.0735723	0.999425
K02355	0.0338779	0.0768915	0.999425
K07793	-0.0720061	0.0769987	0.999425
K07139	0.0321545	0.077415	0.999425
K03929	-0.107068	0.0790912	0.999425
K15727	-0.10645	0.0811513	0.999425
K01200	-0.0568393	0.0820445	0.999425
K07813	-0.100314	0.0865076	0.999425
K18890	0.15441	0.0869857	0.999425
K19271	-0.0723297	0.0875113	0.999425
K07736	-0.0789608	0.0881967	0.999425
K00337	0.0713559	0.0900561	0.999425
K01537	0.0353422	0.0919831	0.999425
K01809	0.0393749	0.092343	0.999425
K01495	0.0407664	0.0946805	0.999425
K01735	0.0267527	0.0967524	0.999425
K01214	-0.0848065	0.0979425	0.999425
K03811	0.0646698	0.0983378	0.999425
K01661	0.0958482	0.100009	0.999425
K09014	0.048787	0.10144	0.999425
K07098	-0.0410882	0.102318	0.999425
K02224	-0.0529304	0.104639	0.999425
K02190	-0.0842421	0.105219	0.999425
K01104	-0.0245985	0.106057	0.999425
K01886	0.0355132	0.112056	0.999425
K01715	-0.0617667	0.113622	0.999425
K07058	-0.0549975	0.113794	0.999425
K00949	-0.041481	0.114011	0.999425
K20488	-0.0684458	0.115313	0.999425
K01258	0.0314818	0.115604	0.999425
K07315	-0.0896372	0.116358	0.999425
K07464	0.0782663	0.116803	0.999425
K02119	-0.0727032	0.120262	0.999425
K02188	-0.0591926	0.122257	0.999425
K02687	-0.0263049	0.122455	0.999425
K07979	-0.0625127	0.123683	0.999425
K13049	0.0934293	0.123815	0.999425
K00266	0.0287805	0.124153	0.999425
K02004	-0.0354123	0.126341	0.999425
K03100	-0.0299058	0.127014	0.999425
K01585	0.0500968	0.128381	0.999425
K01840	0.0682545	0.130414	0.999425
K01625	0.0326505	0.13135	0.999425
K07729	-0.0504316	0.131391	0.999425
K02343	0.023613	0.134594	0.999425
K00331	0.0683474	0.136039	0.999425
K07150	0.0704987	0.136045	0.999425
K10118	-0.060754	0.136452	0.999425
K03665	0.0264368	0.137523	0.999425
K19955	-0.0657441	0.138065	0.999425
K06907	-0.0764537	0.138139	0.999425
K00806	0.0237246	0.139207	0.999425
K03394	-0.0628013	0.139773	0.999425
K00104	0.0938997	0.139995	0.999425
K01205	0.0788418	0.140678	0.999425
K00240	0.0610177	0.143181	0.999425
K04047	-0.0927815	0.143401	0.999425
K01756	0.0275517	0.144908	0.999425
K01698	-0.0679741	0.145219	0.999425
K06167	0.0466754	0.145838	0.999425
K03289	0.213197	0.145961	0.999425
K00563	-0.0798514	0.14789	0.999425
K20116	-0.0825797	0.148288	0.999425
K03742	0.057642	0.148968	0.999425
K02503	0.0238867	0.149773	0.999425
K03760	-0.112127	0.14978	0.999425
K02653	-0.0578041	0.151144	0.999425
K20487	-0.0622395	0.15159	0.999425
K02108	-0.0241622	0.152639	0.999425
K03569	0.0408876	0.152804	0.999425
K00262	0.0234302	0.153133	0.999425
K01163	-0.0466419	0.155137	0.999425
K02945	-0.0210156	0.155991	0.999425
K03526	0.0257374	0.156264	0.999425
K03977	0.0324016	0.159532	0.999425
K10440	-0.0603883	0.160086	0.999425
K01695	-0.0365355	0.16134	0.999425
K04720	-0.0442162	0.161452	0.999425
K10117	-0.0547423	0.161465	0.999425
K00558	-0.0354065	0.162789	0.999425
K03077	-0.0427112	0.164216	0.999425
K08234	0.10512	0.165192	0.999425
K01990	-0.025937	0.165611	0.999425
K02824	0.0594338	0.167594	0.999425
K00789	0.0265601	0.167683	0.999425
K08289	0.0576579	0.168361	0.999425
K06397	-0.0551333	0.168448	0.999425
K07455	0.086633	0.168466	0.999425
K03205	-0.0596911	0.169462	0.999425
K08159	0.082665	0.169944	0.999425
K00640	-0.0250852	0.170583	0.999425
K00145	-0.0230277	0.174679	0.999425
K13652	-0.102923	0.174784	0.999425
K07171	-0.0533129	0.175407	0.999425
K06409	-0.0470024	0.1759	0.999425
K03564	0.0309821	0.176019	0.999425
K02113	-0.0303191	0.17686	0.999425
K01895	-0.0455946	0.177375	0.999425
K18350	-0.0675686	0.180149	0.999425
K00951	0.0247081	0.180391	0.999425
K11928	-0.0455248	0.181764	0.999425
K01012	-0.0400629	0.182566	0.999425
K00937	-0.0353674	0.183853	0.999425
K00826	0.0316143	0.184879	0.999425
K03500	-0.0495958	0.184923	0.999425
K03303	-0.0571014	0.184965	0.999425
K01938	0.0266323	0.185318	0.999425
K02121	-0.0515838	0.185737	0.999425
K01193	-0.0660421	0.186556	0.999425
K02232	-0.0415065	0.187388	0.999425
K07301	0.0382957	0.188561	0.999425
K09790	-0.0630418	0.188886	0.999425
K17828	-0.0225931	0.190639	0.999425
K00666	-0.0672656	0.193981	0.999425
K00549	0.0717092	0.196232	0.999425
K03549	0.18185	0.196538	0.999425
K00978	-0.0698235	0.197673	0.999425
K13542	-0.0709856	0.200376	0.999425
K21471	-0.0538285	0.201272	0.999425
K07386	0.049566	0.201428	0.999425
K14445	0.0756084	0.202049	0.999425
K00283	0.106282	0.20336	0.999425
K02557	0.0551455	0.204102	0.999425
K03671	-0.0184636	0.208073	0.999425
K07126	-0.0837401	0.21	0.999425
K05946	-0.0444617	0.210812	0.999425
K03718	0.0563242	0.211576	0.999425
K00954	0.0215117	0.211824	0.999425
K05825	-0.0621034	0.212649	0.999425
K00705	0.0227116	0.217152	0.999425
K06978	0.0713768	0.21753	0.999425
K00930	-0.0234756	0.218484	0.999425
K00853	0.0990915	0.221972	0.999425
K03814	0.0578361	0.22267	0.999425
K03976	-0.0283829	0.222854	0.999425
K03784	0.0896114	0.223085	0.999425
K07192	0.0486826	0.223544	0.999425
K02226	-0.0357848	0.225031	0.999425
K11991	0.0220594	0.225236	0.999425
K00282	0.100875	0.225853	0.999425
K01966	-0.0790142	0.226123	0.999425
K03596	0.0362681	0.226724	0.999425
K11050	0.10638	0.228604	0.999425
K01868	0.027176	0.228624	0.999425
K00342	0.0548243	0.229236	0.999425
K01156	-0.0604874	0.231691	0.999425
K07003	-0.0506799	0.231743	0.999425
K00901	-0.0473812	0.231832	0.999425
K00348	-0.0481981	0.231848	0.999425
K07568	0.0239905	0.231916	0.999425
K06412	-0.0636662	0.232822	0.999425
K03150	-0.0308419	0.233323	0.999425
K06901	0.046187	0.233631	0.999425
K20866	-0.0561735	0.233637	0.999425
K14441	0.0216848	0.235333	0.999425
K03568	0.0817312	0.237252	0.999425
K04516	0.0432026	0.238492	0.999425
K01129	-0.0243564	0.23951	0.999425
K02072	0.0510806	0.239627	0.999425
K03215	0.0247222	0.240188	0.999425
K15051	-0.0611613	0.241426	0.999425
K07507	0.0320843	0.241732	0.999425
K01992	-0.0219583	0.242183	0.999425
K02564	0.0363973	0.243132	0.999425
K03787	0.0364981	0.245135	0.999425
K00931	-0.0215463	0.245148	0.999425
K03695	0.0274081	0.245503	0.999425
K10119	-0.0479783	0.245839	0.999425
K01759	-0.0400462	0.247794	0.999425
K02035	-0.0394399	0.248476	0.999425
K06180	0.0191767	0.249192	0.999425
K01480	-0.0600032	0.250344	0.999425
K09125	0.0401618	0.251142	0.999425
K03386	-0.053784	0.25381	0.999425
K12952	0.0855457	0.254301	0.999425
K12574	0.0660244	0.2572	0.999425
K15725	-0.0856916	0.257427	0.999425
K04762	0.0423478	0.257815	0.999425
K02334	0.0822068	0.25912	0.999425
K06889	-0.0315004	0.259525	0.999425
K18889	0.0652471	0.259673	0.999425
K01869	0.0219855	0.261711	0.999425
K02233	-0.0357637	0.262509	0.999425
K09124	0.134224	0.262826	0.999425
K08999	-0.0545178	0.262855	0.999425
K01486	-0.0446763	0.264614	0.999425
K00768	-0.03315	0.265356	0.999425
K03741	-0.05566	0.266318	0.999425
K02120	-0.0332831	0.266458	0.999425
K01588	0.0201723	0.266575	0.999425
K07282	-0.0290296	0.266619	0.999425
K07741	0.0755387	0.266725	0.999425
K01507	0.0747163	0.267591	0.999425
K03469	-0.0175844	0.267927	0.999425
K07735	-0.0660263	0.269608	0.999425
K09001	0.065379	0.27039	0.999425
K03465	0.0701111	0.271229	0.999425
K00656	0.0235686	0.27198	0.999425
K13993	-0.0349412	0.272362	0.999425
K04771	-0.0435156	0.273302	0.999425
K06949	0.0181218	0.273589	0.999425
K02647	-0.0446703	0.274469	0.999425
K01935	-0.046078	0.275027	0.999425
K00963	0.064706	0.275032	0.999425
K03270	0.0373268	0.275384	0.999425
K02600	0.0277762	0.275465	0.999425
K01696	-0.0243345	0.277047	0.999425
K01940	-0.01864	0.277104	0.999425
K02988	0.0307271	0.277304	0.999425
K01621	-0.0695198	0.277421	0.999425
K01624	0.0176737	0.277946	0.999425
K01686	0.036572	0.278183	0.999425
K10112	0.0690975	0.278499	0.999425
K11921	0.167362	0.279058	0.999425
K01277	0.041677	0.280132	0.999425
K07012	0.0503612	0.280517	0.999425
K05364	-0.0497114	0.280977	0.999425
K13990	0.0902312	0.280988	0.999425
K01439	0.0595679	0.283871	0.999425
K00865	0.0264458	0.284113	0.999425
K02888	0.0269947	0.286173	0.999425
K10439	-0.0359988	0.287635	0.999425
K03502	0.0347542	0.288109	0.999425
K01006	0.0294203	0.289491	0.999425
K11189	-0.0459086	0.289681	0.999425
K01740	-0.0232073	0.289722	0.999425
K05896	-0.0452333	0.290784	0.999425
K02123	-0.0391065	0.291666	0.999425
K21571	0.0637718	0.291733	0.999425
K09022	-0.0240017	0.292004	0.999425
K02227	-0.0302921	0.292476	0.999425
K02051	0.0313419	0.292946	0.999425
K03437	0.0193705	0.293129	0.999425
K10823	0.063208	0.294642	0.999425
K02189	-0.0408361	0.295275	0.999425
K03602	-0.0200777	0.296251	0.999425
K01653	-0.0203197	0.29663	0.999425
K05306	-0.0709592	0.297186	0.999425
K03719	0.0359487	0.298056	0.999425
K06959	0.0221544	0.299496	0.999425
K05936	-0.041087	0.299892	0.999425
K22278	-0.0462925	0.299959	0.999425
K00077	0.0283375	0.299966	0.999425
K03783	0.023723	0.30044	0.999425
K02860	-0.0173331	0.300926	0.999425
K02876	0.018916	0.30129	0.999425
K06207	0.0204946	0.302454	0.999425
K03579	0.172284	0.30261	0.999425
K07078	-0.0729026	0.303183	0.999425
K02039	-0.0257907	0.304222	0.999425
K07576	-0.0409381	0.30491	0.999425
K11065	-0.0649862	0.305274	0.999425
K21498	-0.0570713	0.305693	0.999425
K00946	0.0342251	0.3063	0.999425
K11051	0.0908624	0.307653	0.999425
K03407	-0.0579068	0.308303	0.999425
K03110	0.025397	0.309713	0.999425
K03594	-0.0584776	0.310287	0.999425
K00625	0.0254916	0.310483	0.999425
K03306	-0.0570898	0.310831	0.999425
K20344	-0.0900259	0.310896	0.999425
K03210	-0.0178552	0.31173	0.999425
K03281	0.0400068	0.314033	0.999425
K04077	0.0281026	0.314136	0.999425
K19068	-0.046178	0.315024	0.999425
K01875	0.0217759	0.315775	0.999425
K06178	0.0200253	0.31581	0.999425
K01420	-0.0466311	0.315879	0.999425
K00857	0.0304363	0.315886	0.999425
K06925	0.020871	0.3175	0.999425
K09384	0.0973939	0.317584	0.999425
K02435	-0.0413137	0.318398	0.999425
K01197	-0.0518212	0.31921	0.999425
K11717	0.0262987	0.31939	0.999425
K00075	-0.0152882	0.319706	0.999425
K08659	0.0550383	0.319819	0.999425
K02315	-0.0390279	0.319831	0.999425
K08974	-0.0304638	0.320211	0.999425
K02897	0.0308082	0.320769	0.999425
K00338	0.0433523	0.320883	0.999425
K00969	-0.0164945	0.321563	0.999425
K00341	0.045653	0.3218	0.999425
K06001	0.0291049	0.322374	0.999425
K07467	-0.0611609	0.32276	0.999425
K12506	0.0613132	0.322987	0.999425
K03152	0.0202112	0.326842	0.999425
K19802	0.0521619	0.327472	0.999425
K02500	0.0195594	0.327639	0.999425
K03307	-0.0376683	0.328574	0.999425
K03439	0.0177079	0.328733	0.999425
K02434	-0.0461954	0.328839	0.999425
K01810	0.018145	0.33099	0.999425
K06966	0.0240742	0.331256	0.999425
K01843	-0.0618826	0.331361	0.999425
K07043	-0.0266365	0.333368	0.999425
K03070	0.0193956	0.333458	0.999425
K02283	-0.0433544	0.333605	0.999425
K03497	-0.0196622	0.336599	0.999425
K01770	0.0180295	0.336697	0.999425
K06390	-0.0416571	0.336924	0.999425
K02911	0.0232242	0.337349	0.999425
K09117	-0.0258306	0.337712	0.999425
K09789	-0.0599053	0.337906	0.999425
K03106	0.0176479	0.338281	0.999425
K02775	0.0555571	0.339748	0.999425
K00926	-0.0390887	0.34023	0.999425
K02014	0.0386446	0.340661	0.999425
K07791	-0.0528541	0.342145	0.999425
K01305	-0.0481018	0.343746	0.999425
K03387	-0.0639971	0.344356	0.999425
K00128	0.0475279	0.345589	0.999425
K09690	0.0437393	0.345929	0.999425
K03975	-0.0505952	0.346474	0.999425
K11175	-0.0224779	0.346901	0.999425
K03442	-0.0238096	0.348093	0.999425
K00059	-0.0186323	0.348966	0.999425
K00812	0.0318184	0.350427	0.999425
K00794	-0.0256169	0.351328	0.999425
K11753	0.0138608	0.351466	0.999425
K07220	-0.0461261	0.351978	0.999425
K01356	-0.047415	0.352508	0.999425
K09811	0.0174528	0.352524	0.999425
K01678	-0.0429862	0.352533	0.999425
K02970	0.0232851	0.355603	0.999425
K05343	0.0843529	0.356703	0.999425
K00762	-0.0141884	0.356909	0.999425
K00655	-0.0159102	0.357792	0.999425
K02040	0.0182415	0.358052	0.999425
K15977	-0.0512121	0.358414	0.999425
K00878	0.0553077	0.358458	0.999425
K07133	0.0420209	0.359505	0.999425
K02519	0.0156741	0.359874	0.999425
K11072	0.0256575	0.359999	0.999425
K02073	0.0407352	0.360401	0.999425
K07588	-0.0430212	0.360521	0.999425
K20534	-0.0301224	0.361898	0.999425
K04075	-0.0175658	0.362564	0.999425
K00349	0.0398549	0.363011	0.999425
K16786	-0.0395374	0.363154	0.999425
K08191	0.0468126	0.363563	0.999425
K00394	-0.0566748	0.363729	0.999425
K02002	-0.0752172	0.364554	0.999425
K09702	-0.0594138	0.365659	0.999425
K03308	-0.0182731	0.365681	0.999425
K06287	0.015122	0.367633	0.999425
K00973	0.0269309	0.368412	0.999425
K03704	-0.0441707	0.369059	0.999425
K01933	0.0211271	0.370304	0.999425
K03446	0.0926972	0.370762	0.999425
K01874	0.0166705	0.370899	0.999425
K03710	-0.0299728	0.372113	0.999425
K06333	-0.0463075	0.373503	0.999425
K03147	-0.0201229	0.373815	0.999425
K01666	-0.044251	0.374038	0.999425
K01818	0.0320755	0.374173	0.999425
K01267	0.0432525	0.374924	0.999425
K00244	0.0688521	0.375058	0.999425
K01092	-0.0347104	0.375932	0.999425
K07738	-0.0379633	0.376491	0.999425
K03694	0.0605897	0.37726	0.999425
K03430	-0.0581835	0.378214	0.999425
K03046	0.0171395	0.378446	0.999425
K19405	0.0682065	0.378513	0.999425
K02566	0.0576595	0.378809	0.999425
K03312	-0.0304803	0.380456	0.999425
K03581	-0.0298507	0.380513	0.999425
K07720	-0.0381598	0.380569	0.999425
K03631	-0.0139984	0.381527	0.999425
K15582	0.0507969	0.381939	0.999425
K03531	0.0235779	0.3822	0.999425
K21929	-0.0507971	0.382644	0.999425
K12257	0.0245948	0.383312	0.999425
K12132	0.0291539	0.383393	0.999425
K16345	-0.0502798	0.383594	0.999425
K07091	0.0348209	0.383889	0.999425
K05810	-0.0190521	0.384619	0.999425
K06911	-0.06063	0.385104	0.999425
K18475	-0.0462819	0.386331	0.999425
K00800	-0.0129509	0.386363	0.999425
K00684	0.0617564	0.386728	0.999425
K06213	-0.0237875	0.387341	0.999425
K02884	0.0208453	0.387723	0.999425
K01892	0.0187495	0.388336	0.999425
K03609	-0.0398375	0.388885	0.999425
K02429	0.0413166	0.390332	0.999425
K07035	0.049104	0.390673	0.999425
K19118	0.0486468	0.390908	0.999425
K02887	0.0198259	0.390932	0.999425
K01008	-0.0353165	0.390983	0.999425
K01270	0.0231735	0.391084	0.999425
K10254	0.0443582	0.392139	0.999425
K03470	0.0191427	0.392557	0.999425
K00036	-0.0513	0.393078	0.999425
K01596	0.07125	0.393879	0.999425
K18707	0.0159794	0.394504	0.999425
K01934	-0.016927	0.394539	0.999425
K07456	0.0151838	0.396765	0.999425
K03327	0.0327614	0.397717	0.999425
K21574	0.0624498	0.398067	0.999425
K00652	-0.0297048	0.398383	0.999425
K07584	-0.0415451	0.398407	0.999425
K01719	0.034622	0.398436	0.999425
K03750	0.0426033	0.400108	0.999425
K00033	-0.0457586	0.402066	0.999425
K00096	-0.0390797	0.402497	0.999425
K07214	-0.0492888	0.402798	0.999425
K07045	-0.0379716	0.402969	0.999425
K08169	-0.052269	0.403255	0.999425
K07405	0.0647765	0.404249	0.999425
K03088	-0.0204446	0.404296	0.999425
K12267	-0.0380021	0.404419	0.999425
K11104	-0.0494956	0.404447	0.999425
K00661	-0.0265614	0.405807	0.999425
K00560	-0.0256755	0.405989	0.999425
K00602	-0.0138259	0.407122	0.999425
K09810	0.0325344	0.407253	0.999425
K06113	0.051683	0.408358	0.999425
K03043	0.0188055	0.408662	0.999425
K08301	0.0205765	0.409955	0.999425
K03438	0.0165124	0.411519	0.999425
K02230	-0.0391172	0.412114	0.999425
K06385	-0.0347999	0.412627	0.999425
K00948	0.0158925	0.413926	0.999425
K02005	-0.0264797	0.414431	0.999425
K00759	0.0186687	0.414768	0.999425
K00180	-0.0258602	0.414899	0.999425
K00099	0.0127252	0.415328	0.999425
K00330	0.0356822	0.416087	0.999425
K07816	-0.0358348	0.416266	0.999425
K03657	-0.0128916	0.416929	0.999425
K21364	-0.0827273	0.417865	0.999425
K07000	0.108335	0.418132	0.999425
K00005	-0.0412297	0.418776	0.999425
K01880	0.0218103	0.419351	0.999425
K06438	-0.033044	0.419556	0.999425
K00764	-0.0142068	0.419588	0.999425
K00796	0.0226853	0.419933	0.999425
K00339	0.036257	0.420318	0.999425
K01151	-0.0237608	0.420719	0.999425
K06919	0.0352034	0.421985	0.999425
K00133	-0.0144284	0.422231	0.999425
K03154	-0.0293149	0.422993	0.999425
K03733	0.0241481	0.42314	0.999425
K19355	0.060634	0.424241	0.999425
K00928	-0.0122025	0.424445	0.999425
K03624	0.0186823	0.424718	0.999425
K02614	-0.0390086	0.424943	0.999425
K02863	0.0157762	0.425088	0.999425
K21065	0.0648283	0.425304	0.999425
K01181	-0.0454622	0.427346	0.999425
K03658	-0.0507647	0.427395	0.999425
K03168	0.0145596	0.427425	0.999425
K00691	0.0789196	0.427723	0.999425
K03530	-0.0191342	0.42879	0.999425
K08217	-0.05751	0.42911	0.999425
K02907	-0.0139653	0.429299	0.999425
K01208	-0.0491459	0.429981	0.999425
K03801	-0.0493999	0.430371	0.999425
K01989	-0.0273889	0.430573	0.999425
K03561	0.0290342	0.430864	0.999425
K02071	0.0350571	0.430952	0.999425
K02316	-0.0122716	0.430953	0.999425
K16785	-0.0317196	0.43158	0.999425
K01649	-0.0167072	0.431882	0.999425
K01284	0.0316568	0.433297	0.999425
K07052	-0.0244559	0.433492	0.999425
K01476	-0.0563358	0.433819	0.999425
K01745	0.0378675	0.435296	0.999425
K03781	-0.0452919	0.435353	0.999425
K01897	0.020411	0.435605	0.999425
K00600	0.0197622	0.435884	0.999425
K00626	-0.0322416	0.43705	0.999425
K03734	-0.014527	0.437088	0.999425
K00641	0.0672151	0.437314	0.999425
K06920	0.0259388	0.437367	0.999425
K02000	-0.0608882	0.437654	0.999425
K01524	-0.0241464	0.437962	0.999425
K01870	0.0149503	0.438474	0.999425
K06382	-0.0333959	0.438697	0.999425
K03292	-0.0218728	0.439262	0.999425
K03799	-0.0366766	0.439666	0.999425
K06861	0.0282765	0.440749	0.999425
K06915	-0.0454708	0.44119	0.999425
K12573	0.016253	0.441327	0.999425
K18682	0.0171284	0.441366	0.999425
K01712	0.0374761	0.441659	0.999425
K01057	-0.0467295	0.4431	0.999425
K00761	0.0165495	0.443677	0.999425
K03978	0.0162395	0.444843	0.999425
K03271	-0.0362265	0.444862	0.999425
K06926	-0.0427588	0.446847	0.999425
K01241	-0.0455849	0.447046	0.999425
K00766	-0.021829	0.447069	0.999425
K00111	0.0290128	0.447114	0.999425
K03606	0.0440126	0.447126	0.999425
K01737	0.0243153	0.448519	0.999425
K02551	-0.0365402	0.448639	0.999425
K01531	0.0433478	0.449465	0.999425
K00281	-0.0450392	0.449516	0.999425
K01677	-0.0332946	0.449839	0.999425
K09815	-0.015908	0.450121	0.999425
K16211	0.0374826	0.450803	0.999425
K10947	-0.016521	0.451659	0.999425
K06158	0.0120552	0.451677	0.999425
K18369	0.0335003	0.452806	0.999425
K03601	-0.0144703	0.454467	0.999425
K02622	0.0267807	0.454556	0.999425
K02992	0.0177806	0.45469	0.999425
K15580	0.031739	0.455223	0.999425
K08307	0.028547	0.455366	0.999425
K02484	0.0418561	0.457108	0.999425
K00991	0.0180194	0.458028	0.999425
K01952	-0.0108727	0.458298	0.999425
K02029	-0.0271585	0.458383	0.999425
K01847	-0.0349697	0.458605	0.999425
K05595	-0.0369915	0.458836	0.999425
K01462	0.0160025	0.460595	0.999425
K01657	-0.021118	0.460647	0.999425
K04079	-0.0113173	0.46097	0.999425
K19119	0.0405069	0.461218	0.999425
K01195	-0.0444605	0.461521	0.999425
K03111	-0.0195181	0.461554	0.999425
K02601	0.0149851	0.462354	0.999425
K01191	-0.0375956	0.462768	0.999425
K01192	-0.036445	0.463645	0.999425
K00874	0.0233174	0.464342	0.999425
K07005	-0.021105	0.465367	0.999425
K00793	-0.0190377	0.465691	0.999425
K21636	0.0161171	0.466055	0.999425
K04043	0.0178845	0.466891	0.999425
K02867	0.0156653	0.468179	0.999425
K03527	-0.0177822	0.468719	0.999425
K02342	-0.0232124	0.46883	0.999425
K18640	-0.0327309	0.469204	0.999425
K12251	0.0258591	0.469388	0.999425
K03798	0.0149941	0.469926	0.999425
K07075	-0.0402839	0.472052	0.999425
K00347	0.0327436	0.472355	0.999425
K07277	0.0241508	0.474005	0.999425
K16787	0.0357566	0.474736	0.999425
K01201	0.0413201	0.475269	0.999425
K03578	0.0631206	0.475293	0.999425
K07259	0.0327729	0.475575	0.999425
K17836	-0.0492833	0.475837	0.999425
K00343	0.0329794	0.475948	0.999425
K02111	0.0145045	0.476308	0.999425
K03701	0.0151953	0.476341	0.999425
K01586	0.0110291	0.477011	0.999425
K04083	-0.0321723	0.477096	0.999425
K17758	-0.0154963	0.477252	0.999425
K00041	-0.0289447	0.477959	0.999425
K01667	-0.0443922	0.478273	0.999425
K03572	-0.012253	0.47896	0.999425
K16511	-0.0373526	0.479074	0.999425
K03431	-0.0292517	0.47912	0.999425
K07014	0.0553036	0.47938	0.999425
K01273	0.0361867	0.480497	0.999425
K09825	-0.0149176	0.481173	0.999425
K07273	0.0451145	0.481541	0.999425
K08600	-0.0337965	0.48208	0.999425
K03592	-0.0434367	0.482509	0.999425
K07010	0.0240927	0.482798	0.999425
K00847	-0.018345	0.48349	0.999425
K03686	0.0144082	0.483703	0.999425
K02906	0.0142034	0.483774	0.999425
K06890	0.0415242	0.483914	0.999425
K00757	0.0172213	0.484691	0.999425
K01703	0.0129366	0.48519	0.999425
K01858	0.0420847	0.485678	0.999425
K00278	-0.0171507	0.48801	0.999425
K02067	-0.0297334	0.489597	0.999425
K01643	0.0526228	0.489868	0.999425
K01926	-0.0154211	0.490608	0.999425
K07636	-0.0223218	0.490812	0.999425
K16055	-0.0588392	0.491342	0.999425
K02902	0.0126782	0.491817	0.999425
K02445	0.0379374	0.49218	0.999425
K03149	-0.0196862	0.493217	0.999425
K01867	0.0163239	0.494054	0.999425
K01580	-0.0478422	0.494456	0.999425
K05833	-0.0258045	0.495106	0.999425
K07056	0.011027	0.495309	0.999425
K07718	-0.0285669	0.495651	0.999425
K03402	0.0169374	0.497137	0.999425
K02621	0.0205773	0.497596	0.999425
K03320	-0.0182407	0.498451	0.999425
K13789	0.0116371	0.498956	0.999425
K03389	0.041234	0.50086	0.999425
K06147	-0.0215889	0.501183	0.999425
K01813	0.0228212	0.501283	0.999425
K07017	-0.0530538	0.501571	0.999425
K08679	-0.0455037	0.501963	0.999425
K00620	-0.025111	0.502143	0.999425
K03524	0.00959121	0.502254	0.999425
K03499	0.00817553	0.502406	0.999425
K09457	0.0194889	0.502894	0.999425
K03429	0.0361374	0.503258	0.999425
K01812	0.0181077	0.503285	0.999425
K01468	0.0317429	0.503908	0.999425
K01265	-0.010223	0.504345	0.999425
K01091	-0.0099855	0.5045	0.999425
K01066	-0.049239	0.504845	0.999425
K15633	-0.0131386	0.504939	0.999425
K02948	0.0158064	0.505128	0.999425
K03294	0.0288977	0.505977	0.999425
K03269	0.0256719	0.506818	0.999425
K00091	-0.0690094	0.50694	0.999425
K03595	0.0133044	0.507181	0.999425
K03496	-0.012372	0.507428	0.999425
K00147	-0.0133171	0.507472	0.999425
K02341	-0.013456	0.508437	0.999425
K16053	-0.0338154	0.508623	0.999425
K03931	-0.0491947	0.511497	0.999425
K02473	0.0644522	0.511534	0.999425
K00346	0.0275014	0.512257	0.999425
K03388	0.0395464	0.512477	0.999425
K01182	-0.0233127	0.512798	0.999425
K00702	-0.0281409	0.512852	0.999425
K04656	-0.0278346	0.513347	0.999425
K00046	0.0237325	0.513532	0.999425
K06188	0.0390254	0.514273	0.999425
K07025	-0.0179216	0.515565	0.999425
K02016	-0.0130451	0.516135	0.999425
K02502	-0.027809	0.516355	0.999425
K02965	0.0192146	0.516436	0.999425
K00226	-0.0380355	0.517076	0.999425
K19221	-0.0204479	0.517595	0.999425
K07015	-0.0317615	0.517742	0.999425
K04041	-0.014178	0.5178	0.999425
K06969	0.0154582	0.518089	0.999425
K05770	-0.0275737	0.518188	0.999425
K02010	-0.0292748	0.518544	0.999425
K02238	-0.0182418	0.520521	0.999425
K08309	0.0389091	0.52057	0.999425
K07271	-0.0246437	0.520673	0.999425
K00609	0.0105476	0.521936	0.999425
K00554	0.0149811	0.52254	0.999425
K08384	-0.0315213	0.522726	0.999425
K01804	0.0211508	0.522771	0.999425
K21063	0.0435322	0.522978	0.999425
K02066	0.0246212	0.523166	0.999425
K01489	0.012704	0.523919	0.999425
K02372	0.023018	0.52442	0.999425
K01095	-0.0386176	0.524842	0.999425
K00571	0.0222594	0.524915	0.999425
K17318	-0.0299712	0.525214	0.999425
K21600	-0.0269359	0.525653	0.999425
K02956	0.0118036	0.52694	0.999425
K21470	0.0691669	0.527044	0.999425
K06411	-0.0322627	0.527307	0.999425
K07443	-0.0264263	0.527492	0.999425
K00820	-0.012338	0.527604	0.999425
K17716	-0.0303956	0.528834	0.999425
K11720	0.0229324	0.528938	0.999425
K03702	0.0132929	0.529361	0.999425
K19049	-0.0576444	0.530381	0.999425
K01787	0.0277013	0.531057	0.999425
K01873	0.012609	0.531934	0.999425
K01607	-0.0204182	0.533038	0.999425
K00791	0.0108993	0.533423	0.999425
K03827	-0.0404723	0.533429	0.999425
K08744	-0.032668	0.533638	0.999425
K01925	0.0104874	0.535681	0.999425
K14742	0.0131206	0.536084	0.999425
K00895	0.0262218	0.536709	0.999425
K10536	0.0382559	0.536974	0.999425
K01889	0.0132496	0.53726	0.999425
K00925	0.0143963	0.537492	0.999425
K06381	-0.0264381	0.537537	0.999425
K02931	0.0139963	0.53826	0.999425
K09922	0.0231954	0.538689	0.999425
K08968	0.0264726	0.540641	0.999425
K18929	0.0311603	0.54139	0.999425
K02926	0.0134858	0.542545	0.999425
K01872	0.010987	0.542866	0.999425
K05808	0.0134013	0.54324	0.999425
K06179	-0.0227601	0.543357	0.999425
K07248	-0.0537261	0.543911	0.999425
K14623	0.0303035	0.545065	0.999425
K01246	-0.0278757	0.545252	0.999425
K09748	0.012619	0.546889	0.999425
K03705	-0.0283658	0.54694	0.999425
K01478	-0.0490642	0.547848	0.999425
K02996	0.0101776	0.548023	0.999425
K03558	-0.0307823	0.548205	0.999425
K00616	-0.0219402	0.548269	0.999425
K02523	0.0240915	0.549217	0.999425
K01079	-0.0291055	0.549233	0.999425
K03650	-0.0100336	0.551894	0.999425
K06972	-0.024311	0.555078	0.999425
K02169	-0.0345162	0.555739	0.999425
K01449	-0.0317981	0.556272	0.999425
K03565	-0.0132763	0.556341	0.999425
K00971	0.021921	0.556448	0.999425
K00335	-0.0279548	0.556494	0.999425
K12410	0.0109476	0.556589	0.999425
K02837	-0.0131277	0.55709	0.999425
K18581	0.0414727	0.557191	0.999425
K01142	0.0123629	0.558305	0.999425
K02409	-0.0355511	0.558332	0.999425
K00567	-0.0147313	0.559306	0.999425
K03455	-0.02309	0.559619	0.999425
K02823	-0.0108172	0.560139	0.999425
K00615	0.00976665	0.560563	0.999425
K07001	-0.0213315	0.56092	0.999425
K07667	-0.0238533	0.561216	0.999425
K03839	-0.0249473	0.561463	0.999425
K17686	0.032915	0.561966	0.999425
K03406	-0.0316305	0.562338	0.999425
K15581	0.0347383	0.562797	0.999425
K00831	0.0118649	0.563724	0.999425
K01736	0.00903446	0.564017	0.999425
K03555	0.0128909	0.564449	0.999425
K02952	-0.0109665	0.564922	0.999425
K09955	0.0235374	0.565893	0.999425
K21449	-0.0397662	0.567711	0.999425
K19689	0.040752	0.568331	0.999425
K01626	0.027654	0.568828	0.999425
K02834	0.012886	0.569292	0.999425
K06923	-0.0236381	0.569706	0.999425
K01937	0.0118017	0.570601	0.999425
K02049	0.0279225	0.571138	0.999425
K04072	0.0381203	0.571296	0.999425
K00648	-0.0181374	0.571857	0.999425
K10441	-0.0256837	0.571906	0.999425
K07483	-0.0266436	0.572347	0.999425
K06909	-0.0428004	0.572348	0.999425
K01776	0.00952862	0.572847	0.999425
K07138	-0.0190139	0.573366	0.999425
K02836	-0.0116988	0.574132	0.999425
K01610	0.0114421	0.574287	0.999425
K01693	-0.0218526	0.574977	0.999425
K18138	-0.0291967	0.575139	0.999425
K03644	-0.0310009	0.575636	0.999425
K00821	-0.0118731	0.576366	0.999425
K03699	-0.0161667	0.576408	0.999425
K07027	-0.0193919	0.578612	0.999425
K04096	0.00951231	0.578841	0.999425
K10540	-0.0237767	0.579988	0.999425
K06131	-0.00919431	0.581044	0.999425
K05340	-0.034576	0.582835	0.999425
K02959	0.0101352	0.582963	0.999425
K03324	0.0118802	0.583307	0.999425
K01962	-0.0250299	0.583397	0.999425
K01835	0.00916562	0.583414	0.999425
K00603	-0.0366418	0.583863	0.999425
K13292	-0.0279901	0.583915	0.999425
K01056	0.0116686	0.584223	0.999425
K06153	0.0106461	0.584728	0.999425
K04084	0.0217303	0.584932	0.999425
K03484	-0.0253456	0.585179	0.999425
K00606	-0.0146465	0.585186	0.999425
K02933	0.00888294	0.586223	0.999425
K03570	0.0114104	0.58637	0.999425
K03101	0.00991315	0.587499	0.999425
K01077	-0.0222466	0.588023	0.999425
K18785	0.0201758	0.588835	0.999425
K02407	-0.0323406	0.590155	0.999425
K20074	-0.0195314	0.590492	0.999425
K00040	-0.0261974	0.590555	0.999425
K00756	0.0393932	0.590756	0.999425
K05350	-0.0272757	0.591207	0.999425
K00057	0.0123328	0.591377	0.999425
K00024	0.0220271	0.591439	0.999425
K21573	0.0345284	0.593552	0.999425
K01879	0.0380962	0.594071	0.999425
K03639	-0.0203353	0.594541	0.999425
K03073	-0.0115252	0.595565	0.999425
K03703	0.0116797	0.595627	0.999425
K01443	0.0153668	0.595727	0.999425
K18139	-0.0307774	0.596006	0.999425
K01815	0.0245033	0.596022	0.999425
K03551	0.0160509	0.596921	0.999425
K03169	-0.0126904	0.597061	0.999425
K15527	0.0515984	0.597326	0.999425
K18979	-0.0235642	0.597403	0.999425
K02020	0.0191302	0.597774	0.999425
K00177	-0.0159548	0.59806	0.999425
K03322	-0.0295502	0.598416	0.999425
K03313	-0.0237585	0.599884	0.999425
K18331	0.0451783	0.600975	0.999425
K00052	0.0105768	0.601186	0.999425
K03744	0.0136189	0.603342	0.999425
K00134	0.0114473	0.603472	0.999425
K00805	-0.0222367	0.603927	0.999425
K03522	-0.0115917	0.604171	0.999425
K03615	0.00989746	0.604625	0.999425
K08998	0.0134521	0.605339	0.999425
K05837	0.0107588	0.605385	0.999425
K00943	0.0270263	0.605546	0.999425
K00284	0.0326608	0.605619	0.999425
K03040	0.0100193	0.605746	0.999425
K07783	0.0306758	0.606482	0.999425
K00848	0.0152524	0.607177	0.999425
K01081	0.0212601	0.608087	0.999425
K08218	-0.0197208	0.608274	0.999425
K13378	0.0235527	0.609391	0.999425
K03770	0.0200567	0.609428	0.999425
K03424	-0.00787259	0.609698	0.999425
K07862	-0.0221018	0.609989	0.999425
K15771	0.0303689	0.610031	0.999425
K13963	-0.032216	0.610304	0.999425
K06967	-0.0228966	0.610424	0.999425
K01089	-0.0232957	0.610441	0.999425
K01628	0.025762	0.61154	0.999425
K03074	-0.0341045	0.614363	0.999425
K03296	-0.0322041	0.61528	0.999425
K11070	0.0130597	0.6173	0.999425
K03629	-0.00839633	0.617311	0.999425
K03820	0.0352194	0.617643	0.999425
K00097	0.0192863	0.617957	0.999425
K19545	-0.0476261	0.618183	0.999425
K15583	0.0299571	0.618923	0.999425
K07090	-0.0203707	0.619304	0.999425
K09758	-0.0411273	0.619659	0.999425
K02401	-0.0290486	0.620138	0.999425
K07166	-0.0214591	0.620339	0.999425
K01185	0.0223763	0.620508	0.999425
K07478	0.0112684	0.620732	0.999425
K07148	-0.0271185	0.621527	0.999425
K01939	0.00934927	0.621883	0.999425
K19052	0.0535518	0.622049	0.999425
K03501	-0.00868872	0.622107	0.999425
K01785	0.0138229	0.622176	0.999425
K01791	-0.0154222	0.623183	0.999425
K02755	0.0256372	0.624098	0.999425
K02548	0.0165923	0.624403	0.999425
K02501	-0.00939847	0.625041	0.999425
K03284	0.0109394	0.625895	0.999425
K03617	0.010059	0.626938	0.999425
K01704	-0.010716	0.627152	0.999425
K00833	-0.0230536	0.628437	0.999425
K01126	0.017457	0.62907	0.999425
K13043	-0.0222845	0.629337	0.999425
K02871	-0.00817197	0.629882	0.999425
K03648	0.0107182	0.629975	0.999425
K04761	-0.0234015	0.629984	0.999425
K03550	-0.00940463	0.630708	0.999425
K07260	-0.0286073	0.630914	0.999425
K15533	-0.0260239	0.63107	0.999425
K09952	-0.0257417	0.631306	0.999425
K00537	-0.0184395	0.631699	0.999425
K06904	0.0332637	0.63213	0.999425
K06199	-0.0154415	0.632763	0.999425
K01652	-0.00912372	0.634085	0.999425
K02904	-0.00905361	0.634245	0.999425
K12942	-0.0293891	0.635032	0.999425
K01560	0.0286451	0.637174	0.999425
K05832	-0.0174833	0.637596	0.999425
K03773	0.0235464	0.638186	0.999425
K03979	0.00960105	0.638368	0.999425
K02078	-0.00771948	0.638411	0.999425
K09765	-0.012512	0.639701	0.999425
K02371	-0.0141666	0.639723	0.999425
K07447	-0.00813266	0.640613	0.999425
K01633	-0.0155765	0.640681	0.999425
K03092	0.0165278	0.641064	0.999425
K07088	-0.0141253	0.641066	0.999425
K04758	-0.0211875	0.641588	0.999425
K00864	0.0125555	0.641835	0.999425
K03118	-0.0170999	0.642626	0.999425
K22132	0.00873169	0.643944	0.999425
K00058	-0.00799647	0.644956	0.999425
K02477	0.0259716	0.645022	0.999425
K00610	-0.010186	0.645937	0.999425
K01442	-0.010509	0.6468	0.999425
K03664	0.0105885	0.647333	0.999425
K07221	0.0296435	0.648102	0.999425
K07107	-0.011299	0.648158	0.999425
K08641	-0.0207235	0.649466	0.999425
K00798	-0.0203424	0.649829	0.999425
K07560	0.00915883	0.650462	0.999425
K07284	-0.0216966	0.651092	0.999425
K06894	0.0256852	0.652055	0.999425
K02237	-0.0184323	0.652982	0.999425
K01198	-0.0215904	0.653001	0.999425
K20265	-0.0261932	0.653095	0.999425
K00018	0.0110084	0.654692	0.999425
K01885	0.0112644	0.654849	0.999425
K02864	0.00890356	0.654901	0.999425
K00956	-0.0189505	0.655018	0.999425
K11358	-0.0196744	0.655386	0.999425
K02968	0.00903669	0.656261	0.999425
K02231	-0.0126516	0.657071	0.999425
K03585	-0.0199446	0.657751	0.999425
K03737	0.00991052	0.658996	0.999425
K03654	0.0159166	0.660915	0.999425
K09747	-0.0213155	0.661735	0.999425
K00962	0.00829936	0.661848	0.999425
K00003	-0.0138565	0.66199	0.999425
K07258	-0.0195247	0.662954	0.999425
K18234	-0.021899	0.66354	0.999425
K01921	-0.00811367	0.663554	0.999425
K15986	-0.0191992	0.664717	0.999425
K08591	-0.0168864	0.665184	0.999425
K01676	0.0150749	0.665215	0.999425
K01154	-0.0106314	0.66535	0.999425
K02417	-0.0245589	0.665669	0.999425
K02114	-0.00701165	0.665915	0.999425
K03556	0.0239185	0.668683	0.999425
K02652	-0.0275065	0.668777	0.999425
K03553	-0.0109006	0.668832	0.999425
K19225	-0.0265042	0.669143	0.999425
K06400	-0.0189412	0.6714	0.999425
K09163	-0.0196476	0.671779	0.999425
K00927	0.00816142	0.672235	0.999425
K03183	0.0149725	0.672311	0.999425
K06987	-0.0220861	0.672822	0.999425
K06016	0.0232675	0.672969	0.999425
K00287	-0.00974901	0.673434	0.999425
K01915	-0.00615299	0.673764	0.999425
K01278	0.0167003	0.675615	0.999425
K03655	-0.0103448	0.677236	0.999425
K03321	0.0116983	0.677299	0.999425
K00254	0.024459	0.677421	0.999425
K08325	-0.0248634	0.677794	0.999425
K03660	-0.0247983	0.677992	0.999425
K11069	0.00986934	0.678069	0.999425
K02890	0.00849855	0.681052	0.999425
K00350	-0.0156836	0.681471	0.999425
K03641	-0.0317749	0.682096	0.999425
K00929	0.0138287	0.682146	0.999425
K01572	0.00843754	0.682688	0.999425
K00790	-0.0073873	0.683042	0.999425
K07316	-0.0231479	0.683593	0.999425
K09817	-0.00912326	0.683952	0.999425
K06897	0.0208305	0.684198	0.999425
K03625	-0.00789666	0.684301	0.999425
K01951	0.0075949	0.684363	0.999425
K07042	-0.0201713	0.684448	0.999425
K01711	-0.01691	0.684569	0.999425
K07391	0.00658784	0.685977	0.999425
K01961	-0.0165811	0.686029	0.999425
K09762	-0.0172365	0.686133	0.999425
K13694	-0.0264172	0.68704	0.999425
K02031	0.016082	0.687178	0.999425
K01808	0.00771832	0.68718	0.999425
K18197	-0.0443933	0.687353	0.999425
K01534	0.00831337	0.688182	0.999425
K01243	-0.00851918	0.688522	0.999425
K10797	0.0359935	0.688785	0.999425
K02879	0.00914332	0.689216	0.999425
K02346	-0.00844913	0.689315	0.999425
K03310	0.0107111	0.690081	0.999425
K00286	-0.00679152	0.690154	0.999425
K07037	0.0160113	0.690427	0.999425
K16264	-0.0192893	0.690535	0.999425
K01803	0.0119671	0.692886	0.999425
K03924	0.0104655	0.692915	0.999425
K03628	0.00901902	0.69308	0.999425
K02528	0.00807746	0.694157	0.999425
K01190	-0.0148216	0.6946	0.999425
K01714	0.00807342	0.695002	0.999425
K02337	0.00828722	0.695344	0.999425
K12340	-0.0166836	0.695456	0.999425
K02117	-0.0118667	0.695649	0.999425
K01924	-0.00758833	0.695762	0.999425
K00013	0.00754982	0.696126	0.999425
K11927	-0.0209642	0.69628	0.999425
K04069	0.00916396	0.69792	0.999425
K21071	-0.00889461	0.698191	0.999425
K03574	0.0151627	0.698871	0.999425
K01613	-0.0100788	0.699133	0.999425
K06012	-0.0182187	0.699343	0.999425
K06041	0.0149486	0.699457	0.999425
K03546	-0.0195506	0.700457	0.999425
K09458	-0.00760531	0.700586	0.999425
K02493	0.00658912	0.700659	0.999425
K01173	0.018766	0.701182	0.999425
K01465	-0.00521362	0.701446	0.999425
K06973	0.00889362	0.701891	0.999425
K13038	-0.00761067	0.70193	0.999425
K03091	-0.0198042	0.70208	0.999425
K02874	0.0102613	0.702239	0.999425
K01262	0.00796262	0.702566	0.999425
K02340	-0.00788561	0.702675	0.999425
K00215	-0.00674666	0.703155	0.999425
K02118	-0.0132338	0.703876	0.999425
K16213	-0.0231877	0.704632	0.999425
K01571	-0.0141128	0.704656	0.999425
K15460	0.0162957	0.705683	0.999425
K01960	0.0142972	0.706316	0.999425
K01470	0.0204218	0.706537	0.999425
K03458	-0.021776	0.706852	0.999425
K00975	-0.0162037	0.707342	0.999425
K06024	-0.0183964	0.708498	0.999425
K18928	0.0198641	0.708537	0.999425
K04769	-0.0188629	0.708619	0.999425
K16363	0.0135612	0.708631	0.999425
K03667	-0.0368069	0.710023	0.999425
K01996	-0.016269	0.710528	0.999425
K07173	-0.00865422	0.712515	0.999425
K12343	-0.0227609	0.712572	0.999425
K02361	0.020201	0.713018	0.999425
K01811	-0.0193721	0.714066	0.999425
K02015	-0.00663125	0.715779	0.999425
K00972	-0.0230233	0.716269	0.999425
K06881	-0.00579217	0.717766	0.999425
K01658	-0.00982048	0.717967	0.999425
K03072	-0.021935	0.718613	0.999425
K01998	-0.0148886	0.718996	0.999425
K05516	0.0157642	0.720238	0.999425
K01218	-0.0186866	0.721064	0.999425
K01520	-0.0133126	0.721173	0.999425
K02986	0.007778	0.7217	0.999425
K00859	-0.00611216	0.721861	0.999425
K07452	0.0240832	0.722067	0.999425
K03544	0.00635216	0.722129	0.999425
K02939	0.00638704	0.722275	0.999425
K01744	0.0126767	0.722528	0.999425
K02803	-0.0179292	0.7227	0.999425
K03498	-0.0048097	0.723147	0.999425
K00241	0.0135108	0.723309	0.999425
K11752	-0.00954332	0.723413	0.999425
K01945	-0.00519219	0.724069	0.999425
K18930	-0.0247957	0.724495	0.999425
K09861	-0.0126303	0.725031	0.999425
K00784	0.00743548	0.72612	0.999425
K02400	-0.022057	0.726347	0.999425
K00942	0.00824536	0.726679	0.999425
K03525	-0.0070707	0.726941	0.999425
K02878	0.00786989	0.72695	0.999425
K02990	0.00750239	0.727425	0.999425
K02115	-0.00667665	0.72751	0.999425
K02428	0.00620813	0.728398	0.999425
K07552	-0.0190944	0.72845	0.999425
K06442	-0.016113	0.729436	0.999425
K01881	0.00831843	0.729559	0.999425
K00031	0.00762003	0.730416	0.999425
K02895	0.0065192	0.731129	0.999425
K05776	-0.0176761	0.731192	0.999425
K08961	-0.0294848	0.731359	0.999425
K21575	0.0158387	0.731422	0.999425
K01235	0.0217409	0.731559	0.999425
K07040	-0.0140947	0.733127	0.999425
K09015	0.0143973	0.734498	0.999425
K01155	-0.0187897	0.734526	0.999425
K08223	0.013854	0.734643	0.999425
K03521	-0.00752346	0.735357	0.999425
K09812	-0.00620191	0.735736	0.999425
K06187	0.00840579	0.736057	0.999425
K01997	-0.0142341	0.73607	0.999425
K00945	-0.00675851	0.736659	0.999425
K02982	0.00614646	0.736773	0.999425
K03775	0.0131987	0.737082	0.999425
K03503	0.018578	0.737485	0.999425
K02909	-0.00688643	0.737587	0.999425
K01187	-0.015358	0.737967	0.999425
K01207	-0.0143728	0.738164	0.999425
K06201	-0.0118435	0.738655	0.999425
K03642	0.0246712	0.738915	0.999425
K03311	0.0150419	0.741456	0.999425
K13821	-0.0256954	0.742314	0.999425
K01297	-0.0166568	0.742399	0.999425
K06283	-0.0173737	0.742758	0.999425
K01372	0.0153373	0.743398	0.999425
K03980	-0.0231623	0.744488	0.999425
K02835	0.00805211	0.744742	0.999425
K01923	-0.00593587	0.744875	0.999425
K04652	0.015568	0.745041	0.999425
K02935	0.0067792	0.74505	0.999425
K06958	-0.0108933	0.747176	0.999425
K00873	0.00611751	0.747992	0.999425
K00721	0.0118992	0.749109	0.999425
K04094	0.0211181	0.749759	0.999425
K07322	0.0144512	0.751348	0.999425
K07566	0.00664367	0.75225	0.999425
K15921	-0.0238007	0.753024	0.999425
K03536	0.00573286	0.753875	0.999425
K04070	-0.014621	0.754269	0.999425
K01130	0.0212617	0.754707	0.999425
K02517	-0.011479	0.755598	0.999425
K02335	0.00559322	0.755737	0.999425
K03685	0.00609571	0.756709	0.999425
K01620	-0.0085001	0.75689	0.999425
K03282	-0.00726232	0.757388	0.999425
K08483	0.0114804	0.757603	0.999425
K00763	-0.0104227	0.75809	0.999425
K00950	0.0103462	0.759205	0.999425
K03612	0.00651336	0.759231	0.999425
K00016	-0.0144802	0.759372	0.999425
K03116	-0.0109078	0.760818	0.999425
K09691	0.0149597	0.762234	0.999425
K00703	0.0054945	0.762971	0.999425
K03453	-0.0120513	0.763431	0.999425
K15532	-0.0165183	0.763689	0.999425
K07175	0.0146067	0.763881	0.999425
K09772	-0.014468	0.764067	0.999425
K01358	-0.00746664	0.764175	0.999425
K03529	-0.0122243	0.765498	0.999425
K04567	0.00526177	0.765561	0.999425
K03723	-0.00535606	0.766071	0.999425
K01834	0.0139858	0.766078	0.999425
K02011	-0.0121129	0.766117	0.999425
K01051	0.0147327	0.767196	0.999425
K01805	-0.0140385	0.767943	0.999425
K03517	-0.00765614	0.768244	0.999425
K07462	0.00476214	0.769515	0.999425
K02112	0.006097	0.769843	0.999425
K00760	0.00532373	0.770269	0.999425
K02406	0.0183203	0.770983	0.999425
K09808	0.0110435	0.771052	0.999425
K02057	0.0134768	0.771106	0.999425
K06373	-0.0152148	0.773092	0.999425
K00611	-0.0109327	0.773297	0.999425
K07713	0.0138378	0.77357	0.999425
K04759	0.00509062	0.77533	0.999425
K00425	0.010841	0.775374	0.999425
K00995	0.0105048	0.775973	0.999425
K00849	0.0063721	0.776366	0.999425
K03436	0.0140453	0.776482	0.999425
K00940	0.0114822	0.776674	0.999425
K00265	-0.012128	0.77698	0.999425
K04477	0.0151239	0.777575	0.999425
K02469	0.00644859	0.777953	0.999425
K00428	-0.0196772	0.778057	0.999425
K02003	0.00602505	0.778179	0.999425
K12452	0.0152877	0.778278	0.999425
K06872	-0.00688779	0.778471	0.999425
K05919	0.0147352	0.778472	0.999425
K01914	-0.00599663	0.778765	0.999425
K02377	0.0123702	0.779004	0.999425
K06379	-0.0133982	0.77939	0.999425
K07481	0.0244164	0.779725	0.999425
K02954	-0.00721588	0.780253	0.999425
K00767	-0.00672625	0.780288	0.999425
K00526	0.0110478	0.781899	0.999425
K03543	0.0177616	0.781922	0.999425
K07238	0.010399	0.782123	0.999425
K16153	-0.0264968	0.782167	0.999425
K00014	0.00452254	0.782353	0.999425
K07574	-0.0139206	0.783008	0.999425
K19147	0.0187258	0.78303	0.999425
K00175	0.00813279	0.783734	0.999425
K06921	0.0179723	0.783941	0.999425
K07458	-0.0096086	0.7841	0.999425
K07089	-0.0107204	0.784427	0.999425
K01673	0.010757	0.785299	0.999425
K00845	0.00634229	0.785713	0.999425
K02217	0.0104293	0.786193	0.999425
K07658	-0.010371	0.786358	0.999425
K08602	-0.0169952	0.786813	0.999425
K00773	0.00662723	0.786972	0.999425
K06405	-0.0143876	0.787634	0.999425
K00651	-0.00545263	0.788371	0.999425
K02356	-0.00569274	0.78878	0.999425
K03086	0.00992734	0.788988	0.999425
K07011	-0.0136144	0.789281	0.999425
K07030	0.0141445	0.789832	0.999425
K00088	-0.00464885	0.790453	0.999425
K09011	0.0132289	0.790797	0.999425
K00259	0.0113202	0.791799	0.999425
K02050	0.0111731	0.792374	0.999425
K06374	-0.0152304	0.792477	0.999425
K09903	0.00684559	0.79264	0.999425
K01734	-0.00925334	0.79374	0.999425
K09951	-0.00835848	0.793816	0.999425
K06399	-0.0133408	0.79412	0.999425
K04078	-0.00522618	0.794204	0.999425
K00048	0.00946363	0.79493	0.999425
K03545	-0.00438883	0.794947	0.999425
K03584	-0.00597075	0.795256	0.999425
K01890	0.00572109	0.795906	0.999425
K11527	-0.0207387	0.796073	0.999425
K02474	0.0162369	0.796451	0.999425
K15584	-0.017688	0.796782	0.999425
K07497	0.0143339	0.796861	0.999425
K00854	-0.00526681	0.796999	0.999425
K02314	0.00575265	0.797348	0.999425
K00297	0.00520564	0.797504	0.999425
K00860	-0.0144093	0.797578	0.999425
K02033	0.00976092	0.798777	0.999425
K02470	0.00589547	0.799526	0.999425
K03613	-0.00488216	0.799692	0.999425
K03523	-0.00981995	0.800345	0.999425
K06334	-0.0139712	0.800548	0.999425
K00748	0.00939439	0.800915	0.999425
K02843	-0.0141155	0.802282	0.999425
K01223	0.0134877	0.802959	0.999425
K03711	-0.00539919	0.804051	0.999425
K08676	-0.0153872	0.804289	0.999425
K08156	0.0125927	0.804678	0.999425
K01883	0.00539315	0.805133	0.999425
K06346	-0.0114637	0.807699	0.999425
K19158	-0.0186373	0.807784	0.999425
K00852	-0.0104437	0.807812	0.999425
K06200	-0.00867414	0.808086	0.999425
K02025	0.0112996	0.808132	0.999425
K04485	0.00372807	0.808268	0.999425
K06518	0.00630291	0.808653	0.999425
K02768	0.0116498	0.809823	0.999425
K00645	0.0044752	0.809863	0.999425
K01893	0.00712006	0.809911	0.999425
K01775	0.00426808	0.810659	0.999425
K01956	0.00379164	0.811194	0.999425
K15531	0.0170706	0.811297	0.999425
K03076	0.00483872	0.811665	0.999425
K01993	-0.00921709	0.811943	0.999425
K10026	0.00786506	0.812127	0.999425
K02433	-0.0113232	0.813431	0.999425
K06168	0.00537461	0.814171	0.999425
K00882	0.0116739	0.814545	0.999425
K11537	0.0125996	0.815556	0.999425
K01778	0.00412821	0.816752	0.999425
K07263	0.00942299	0.817534	0.999425
K00765	0.0052769	0.817647	0.999425
K03885	-0.0128881	0.817797	0.999425
K10907	-0.00818232	0.818299	0.999425
K01421	-0.0105275	0.819164	0.999425
K00390	0.0141453	0.819296	0.999425
K15772	0.0135804	0.820299	0.999425
K09680	0.0100682	0.820491	0.999425
K00677	0.00785585	0.821464	0.999425
K05367	0.0134168	0.82179	0.999425
K01533	-0.00460238	0.823221	0.999425
K09013	-0.0049694	0.823338	0.999425
K00566	-0.00417958	0.824572	0.999425
K03332	0.0127213	0.824724	0.999425
K09973	-0.0189532	0.824775	0.999425
K02963	-0.00428863	0.82607	0.999425
K02472	0.0139416	0.826309	0.999425
K03588	0.00386135	0.826336	0.999425
K12940	0.014172	0.826571	0.999425
K05995	-0.00947634	0.826651	0.999425
K00891	0.00398237	0.826738	0.999425
K00604	-0.00383268	0.826741	0.999425
K10716	-0.00931382	0.826929	0.999425
K00179	-0.00707421	0.827332	0.999425
K19171	-0.0212926	0.827958	0.999425
K07484	0.0100787	0.828037	0.999425
K14170	0.0086783	0.829198	0.999425
K00868	-0.00418627	0.829336	0.999425
K03547	0.00488707	0.829369	0.999425
K21557	-0.0184008	0.830117	0.999425
K06217	-0.00442135	0.830608	0.999425
K15342	0.00680284	0.831385	0.999425
K15770	0.0128435	0.831423	0.999425
K01685	0.00816312	0.831473	0.999425
K03177	0.0058152	0.832361	0.999425
K07448	-0.0097724	0.832613	0.999425
K12995	-0.022435	0.832874	0.999425
K04517	-0.00840584	0.833025	0.999425
K06177	0.0116106	0.833124	0.999425
K03630	-0.00503643	0.833771	0.999425
K16089	-0.00985596	0.833915	0.999425
K01256	-0.0113469	0.83515	0.999425
K02065	0.00781337	0.835864	0.999425
K02481	-0.0156345	0.836255	0.999425
K07814	0.00916393	0.836409	0.999425
K02396	-0.0115222	0.836519	0.999425
K02038	-0.00533338	0.837029	0.999425
K03559	-0.0079093	0.837307	0.999425
K11085	-0.00667659	0.83737	0.999425
K03466	0.00507271	0.837519	0.999425
K00788	-0.00656671	0.838283	0.999425
K02069	-0.0164979	0.838289	0.999425
K03786	0.00447765	0.838534	0.999425
K01082	-0.0116773	0.83922	0.999425
K00941	-0.00667275	0.839295	0.999425
K02961	0.0041651	0.840595	0.999425
K04773	0.00807156	0.84096	0.999425
K03217	0.00384565	0.841176	0.999425
K01579	0.00614542	0.841273	0.999425
K14155	0.00442534	0.841698	0.999425
K01995	-0.00863315	0.842135	0.999425
K02026	0.00903451	0.8432	0.999425
K01689	-0.00388988	0.844003	0.999425
K03474	0.00798946	0.844126	0.999425
K03687	0.00368659	0.845332	0.999425
K10542	-0.00850725	0.845732	0.999425
K06142	0.00829867	0.846179	0.999425
K12373	-0.00816687	0.846452	0.999425
K21903	-0.00989257	0.848091	0.999425
K03589	0.00591928	0.848516	0.999425
K01839	0.0106652	0.849415	0.999425
K03151	0.0106402	0.849429	0.999425
K01547	-0.0119587	0.849918	0.999425
K02012	-0.00763083	0.851325	0.999425
K02851	0.012546	0.853095	0.999425
K01929	0.00277696	0.853631	0.999425
K10541	-0.00866307	0.854079	0.999425
K06023	-0.00925836	0.854211	0.999425
K01912	0.00746276	0.854705	0.999425
K01955	-0.00291281	0.855435	0.999425
K03534	0.00844811	0.856705	0.999425
K00243	-0.00601595	0.856815	0.999425
K09710	-0.00326942	0.857122	0.999425
K01567	-0.00969315	0.858626	0.999425
K00817	-0.00459506	0.859373	0.999425
K00912	0.00615522	0.860112	0.999425
K02056	0.00793855	0.8604	0.999425
K19997	-0.0121625	0.861379	0.999425
K19789	0.0174747	0.861428	0.999425
K02032	0.0102463	0.861599	0.999425
K18672	0.00966598	0.862292	0.999425
K02412	-0.010681	0.86234	0.999425
K01784	-0.00369062	0.862621	0.999425
K02899	0.00421703	0.863474	0.999425
K02358	0.00370025	0.8636	0.999425
K05592	-0.0043203	0.863611	0.999425
K02916	0.00322792	0.863926	0.999425
K01866	0.00339731	0.864451	0.999425
K01179	0.00798744	0.865486	0.999425
K05515	-0.00281315	0.8656	0.999425
K01629	-0.00587964	0.866464	0.999425
K01409	-0.00391845	0.866465	0.999425
K06960	-0.00919581	0.866479	0.999425
K07699	-0.00872913	0.866633	0.999425
K00528	-0.00545011	0.866747	0.999425
K00919	-0.00237129	0.867144	0.999425
K07079	-0.00596508	0.86743	0.999425
K01224	0.00745603	0.867531	0.999425
K02669	-0.00873315	0.867878	0.999425
K09769	-0.0115931	0.86793	0.999425
K03696	0.0033431	0.867972	0.999425
K01738	0.00290569	0.869635	0.999425
K00008	-0.00739494	0.869662	0.999425
K15738	-0.00340406	0.869734	0.999425
K01591	0.00287657	0.870932	0.999425
K00208	0.00763001	0.872144	0.999425
K02838	0.00363423	0.872431	0.999425
K06902	-0.00718573	0.872484	0.999425
K02619	0.00828526	0.872694	0.999425
K00123	0.00822054	0.873029	0.999425
K02313	0.00334235	0.874069	0.999425
K08963	-0.00549998	0.875045	0.999425
K02338	0.00283781	0.876093	0.999425
K07474	0.00921067	0.876255	0.999425
K01023	-0.0109567	0.876611	0.999425
K02529	0.00383096	0.87694	0.999425
K05801	-0.00924325	0.877153	0.999425
K07114	0.00484442	0.877457	0.999425
K10206	0.00307896	0.877802	0.999425
K07459	0.0139454	0.877933	0.999425
K16212	0.00625718	0.878333	0.999425
K06183	-0.00619417	0.878459	0.999425
K19117	0.00862372	0.878501	0.999425
K01438	-0.00635414	0.879036	0.999425
K08722	-0.00840215	0.88002	0.999425
K02034	0.00515897	0.880133	0.999425
K11381	-0.00999195	0.882459	0.999425
K02518	-0.00452932	0.882488	0.999425
K21556	-0.0073366	0.882525	0.999425
K07491	-0.00596683	0.882806	0.999425
K02390	-0.00823657	0.883388	0.999425
K04042	-0.00643375	0.884605	0.999425
K01206	-0.00557187	0.88474	0.999425
K01991	0.0059466	0.885371	0.999425
K19265	0.0045986	0.885674	0.999425
K04068	0.00308425	0.885954	0.999425
K02499	-0.00721766	0.8863	0.999425
K02563	-0.00255421	0.887139	0.999425
K05807	0.00554697	0.887506	0.999425
K11754	0.00208681	0.887612	0.999425
K00981	-0.00257238	0.887972	0.999425
K01710	0.00329181	0.888327	0.999425
K04751	-0.00482143	0.888382	0.999425
K09807	-0.00545705	0.889763	0.999425
K03216	-0.00661176	0.889915	0.999425
K11755	-0.00358386	0.889982	0.999425
K00965	0.00706368	0.890527	0.999425
K06871	0.00367785	0.891387	0.999425
K05799	0.00508782	0.891656	0.999425
K05349	-0.00472906	0.892043	0.999425
K07164	0.00541383	0.892608	0.999425
K07240	0.00290018	0.892934	0.999425
K00012	-0.00422546	0.892975	0.999425
K11145	0.00670404	0.893027	0.999425
K12524	0.00666266	0.893395	0.999425
K03743	0.00400686	0.893404	0.999425
K01183	0.0115858	0.893491	0.999425
K17103	-0.00380496	0.894648	0.999425
K06940	-0.00603028	0.894848	0.999425
K06387	-0.00646753	0.895076	0.999425
K03778	-0.00453104	0.895558	0.999425
K01887	-0.0027579	0.89581	0.999425
K06406	-0.0069243	0.896075	0.999425
K00351	0.00513662	0.897073	0.999425
K00074	-0.00516406	0.898679	0.999425
K07085	0.00509207	0.898716	0.999425
K01515	0.00494403	0.898741	0.999425
K07335	-0.00584986	0.899228	0.999425
K01790	-0.00415998	0.90053	0.999425
K06975	-0.00678442	0.901057	0.999425
K02030	-0.00443992	0.901461	0.999425
K01972	0.00264813	0.90162	0.999425
K05366	0.00270417	0.902346	0.999425
K02950	-0.0028909	0.90236	0.999425
K01665	0.00639449	0.903041	0.999425
K03823	-0.00349669	0.903099	0.999425
K01251	0.00481297	0.906349	0.999425
K03816	0.00319922	0.906423	0.999425
K02036	0.00355357	0.906791	0.999425
K11751	0.00609253	0.906967	0.999425
K03113	0.005319	0.90794	0.999425
K07154	-0.00591769	0.908042	0.999425
K01424	0.00282187	0.908053	0.999425
K02967	0.00228472	0.909478	0.999425
K03075	0.00223608	0.909704	0.999425
K03575	0.00261274	0.909944	0.999425
K09704	0.00716336	0.910001	0.999425
K07407	-0.00273568	0.910129	0.999425
K11071	-0.00329204	0.910757	0.999425
K21572	-0.00511594	0.911026	0.999425
K00548	-0.0020731	0.911061	0.999425
K06407	-0.00584366	0.915874	0.999425
K15635	-0.00354056	0.916193	0.999425
K13747	-0.00323202	0.916402	0.999425
K06885	0.00673782	0.917097	0.999425
K03722	-0.00432409	0.917631	0.999425
K04518	-0.00410257	0.917773	0.999425
K03587	-0.00422738	0.918125	0.999425
K05970	0.00459849	0.918302	0.999425
K01876	-0.00243465	0.919301	0.999425
K08678	-0.0063604	0.919481	0.999425
K06398	-0.00581835	0.919793	0.999425
K04487	-0.00463713	0.92005	0.999425
K05988	0.00890791	0.920076	0.999425
K09816	-0.00240427	0.920554	0.999425
K03771	0.00387775	0.921111	0.999425
K03790	-0.00585908	0.921287	0.999425
K09797	-0.00438814	0.922362	0.999425
K06941	-0.00212454	0.923034	0.999425
K11645	-0.00666968	0.923595	0.999425
K00979	0.00307152	0.923727	0.999425
K01817	-0.00278872	0.924371	0.999425
K02037	-0.00250169	0.924466	0.999425
K02357	0.00207492	0.924562	0.999425
K01548	0.00550334	0.924606	0.999425
K02654	-0.0044002	0.924849	0.999425
K00783	0.0015591	0.925113	0.999425
K00700	-0.00156565	0.925155	0.999425
K02017	0.00332441	0.926446	0.999425
K16328	0.00456177	0.92662	0.999425
K01338	-0.00165083	0.926977	0.999425
K14652	0.00287026	0.927748	0.999425
K03856	0.00449949	0.928032	0.999425
K00067	-0.00194531	0.928074	0.999425
K02013	-0.00157419	0.928127	0.999425
K03698	0.0043227	0.928779	0.999425
K03427	-0.00199677	0.929039	0.999425
K01845	-0.00414097	0.929251	0.999425
K08138	-0.00508745	0.929475	0.999425
K00290	-0.00249836	0.929869	0.999425
K18691	-0.00379988	0.931523	0.999425
K01546	-0.00566366	0.932176	0.999425
K02110	0.00240514	0.932222	0.999425
K03495	0.00165904	0.93253	0.999425
K00939	0.00177147	0.932703	0.999425
K19157	0.00576854	0.933039	0.999425
K16789	-0.00492653	0.933648	0.999425
K02946	0.00191265	0.934527	0.999425
K00957	-0.00360486	0.935133	0.999425
K07496	-0.00428232	0.93519	0.999425
K00174	-0.00233488	0.9364	0.999425
K01911	0.0034259	0.936769	0.999425
K07318	0.00692478	0.937245	0.999425
K07473	0.00442277	0.93759	0.999425
K19350	-0.00520931	0.938479	0.999425
K00782	-0.00368506	0.939586	0.999425
K02994	0.00142002	0.939796	0.999425
K02028	0.00251574	0.939826	0.999425
K21029	0.00405349	0.939942	0.999425
K07402	0.00285618	0.939973	0.999425
K00336	-0.00295222	0.940191	0.999425
K00605	0.00288244	0.941701	0.999425
K05989	-0.00331426	0.94192	0.999425
K17680	-0.00627084	0.942435	0.999425
K01119	-0.0027189	0.943013	0.999425
K01153	-0.00163856	0.94416	0.999425
K17320	0.00338337	0.94422	0.999425
K19302	0.00205475	0.944707	0.999425
K02881	0.00112271	0.946854	0.999425
K11749	0.00125153	0.94686	0.999425
K01159	-0.00145178	0.947027	0.999425
K03763	0.00344946	0.947716	0.999425
K06076	0.00308808	0.948211	0.999425
K01209	0.00224314	0.94889	0.999425
K01609	-0.00187443	0.948992	0.999425
K07727	-0.00168018	0.949515	0.999425
K00525	0.0019789	0.950086	0.999425
K03590	0.00298507	0.950136	0.999425
K00382	-0.00211299	0.950619	0.999425
K00027	0.00277563	0.951074	0.999425
K03315	0.00214188	0.951183	0.999425
K07095	0.00096127	0.952196	0.999425
K20444	-0.00278675	0.952382	0.999425
K03789	0.00276187	0.952652	0.999425
K00639	0.00255621	0.95322	0.999425
K01999	-0.00232413	0.954452	0.999425
K01814	-0.00115809	0.954704	0.999425
K01000	0.00103951	0.955546	0.999425
K01176	0.00234002	0.956256	0.999425
K08978	-0.002597	0.956493	0.999425
K04488	0.00265959	0.956875	0.999425
K02536	0.00182612	0.956975	0.999425
K01928	-0.000977419	0.957667	0.999425
K00375	0.00200697	0.958105	0.999425
K01186	0.00221146	0.958227	0.999425
K07387	-0.00318161	0.958721	0.999425
K01755	-0.00100421	0.95939	0.999425
K02437	-0.00179242	0.959738	0.999425
K00029	0.00215864	0.960478	0.999425
K09157	0.00181268	0.960519	0.999425
K15987	-0.00159644	0.960634	0.999425
K01963	-0.00270093	0.961235	0.999425
K07099	-0.00297711	0.962035	0.999425
K02392	0.00268212	0.962557	0.999425
K12960	-0.0018255	0.962948	0.999425
K14540	-0.00259213	0.963153	0.999425
K04763	0.000832986	0.963486	0.999425
K00053	0.00123906	0.963923	0.999425
K02027	0.00173104	0.964317	0.999425
K03803	0.00173136	0.965415	0.999425
K01953	-0.00092114	0.966097	0.999425
K01491	-0.00114663	0.966601	0.999425
K03768	0.00117962	0.966958	0.999425
K03621	-0.00173597	0.967242	0.999425
K07124	-0.00148208	0.967518	0.999425
K03593	0.00155081	0.967656	0.999425
K02892	-0.000749228	0.967682	0.999425
K10773	-0.000688686	0.968705	0.999425
K07444	0.000801115	0.968863	0.999425
K15923	-0.00169558	0.969121	0.999425
K03218	-0.00101642	0.969455	0.999425
K01259	-0.00628806	0.96958	0.999425
K03340	0.00112253	0.969696	0.999425
K07007	-0.00144427	0.971347	0.999425
K17319	0.00174226	0.971458	0.999425
K01854	0.00130249	0.971915	0.999425
K19055	0.00122766	0.972807	0.999425
K22010	0.00171971	0.973588	0.999425
K03832	-0.00154766	0.97438	0.999425
K01687	0.000719661	0.974416	0.999425
K06997	0.000459224	0.974499	0.999425
K03614	0.000604192	0.974858	0.999425
K04095	-0.00159677	0.975169	0.999425
K06408	-0.0017123	0.975547	0.999425
K07460	0.000515087	0.976424	0.999425
K06942	0.000750728	0.977827	0.999425
K07137	-0.00044369	0.978215	0.999425
K03700	0.00150665	0.979483	0.999425
K11105	-0.000954326	0.980393	0.999425
K09805	0.00325064	0.980437	0.999425
K12308	-0.000981821	0.980987	0.999425
K01425	-0.00142854	0.981242	0.999425
K09793	0.00141052	0.981274	0.999425
K03800	-0.00103735	0.98154	0.999425
K03326	0.00164009	0.98155	0.999425
K00974	-0.000814223	0.98285	0.999425
K03305	-0.0008417	0.982929	0.999425
K01662	0.000356636	0.982936	0.999425
K01783	0.00038143	0.982936	0.999425
K09761	-0.000416644	0.983062	0.999425
K01647	0.000531246	0.983184	0.999425
K06295	-0.00147865	0.984216	0.999425
K01754	-0.000547529	0.985223	0.999425
K01322	-0.00124504	0.985723	0.999425
K06950	-0.000450291	0.985842	0.999425
K00384	-0.000381477	0.986202	0.999425
K00426	-0.00064016	0.986282	0.999425
K02527	-0.000572176	0.98707	0.999425
K02426	-0.000593837	0.988214	0.999425
K08303	0.000196443	0.988848	0.999425
K07053	-0.000552127	0.988993	0.999425
K03473	0.000614223	0.98911	0.999425
K09787	-0.000709486	0.98927	0.999425
K03426	-0.000361362	0.989887	0.999425
K06378	-0.000680365	0.989901	0.999425
K00688	-0.000250117	0.990076	0.999425
K11068	-0.000351502	0.990111	0.999425
K06173	-0.000210815	0.990128	0.999425
K03797	0.000311159	0.990499	0.999425
K09121	0.000476792	0.990809	0.999425
K02520	-0.000184774	0.991083	0.999425
K03925	-0.000302113	0.991156	0.999425
K10563	-0.000588159	0.99246	0.999425
K00657	-0.000273053	0.993354	0.999425
K01681	-0.000161289	0.994194	0.999425
K07646	-0.000164892	0.995159	0.999425
K01733	-9.95554e-05	0.995323	0.999425
K02886	-0.000119257	0.995397	0.999425
K01627	0.000213248	0.995416	0.999425
K03616	0.000103761	0.995662	0.999425
K08300	0.000501252	0.995682	0.999425
K01918	0.000135651	0.996205	0.999425
K04066	-7.96677e-05	0.996351	0.999425
K01599	0.000169276	0.99679	0.999425
K01493	7.67391e-05	0.997297	0.999425
K00858	4.27899e-05	0.997584	0.999425
K02856	2.58241e-05	0.999618	0.999904
K09760	-1.26712e-05	0.99962	0.999904
K07742	6.24551e-06	0.999904	0.999904
BMI, age, frequency of antibiotics consumption in the last year, M01A, A06 and A02BC consumption in the last 3 months, gut emptying frequency and stool consistency (Bristol stool scale) were included as covariates. Main outcomes from differential KOs (p <0.05) are indicated, i.e., log fold changes, p-values from two-sided Z-test using the test statistic W and p-values adjusted by Benjamini-Hochbe…

## Sheet: TableS4
Table S4. Differential abundance analysis in endometriosis and control groups. EggNOG orthologs with a prevalence >10% and relative abundance ≥0.1% were compared in endometriosis and control groups using an Analysis of Compositions of Microbiomes with Bias Correction (ANCOM-BC).
EggNOG orthologs	logFC	p-value	Adjusted p-value
COG1151	-0.0537798	0.010231	0.99983
COG1083	-0.0934859	0.0178008	0.99983
COG1733	-0.0461464	0.0205984	0.99983
COG1005	0.0814885	0.0225711	0.99983
COG1387	-0.0515145	0.0231585	0.99983
ENOG410XS5E	0.175997	0.0252369	0.99983
COG0318	-0.0589101	0.0254775	0.99983
COG0628	-0.0380618	0.0259072	0.99983
COG2963	-0.165125	0.0261474	0.99983
COG0302	0.0424271	0.0317536	0.99983
ENOG410ZP7K	-0.118951	0.0319286	0.99983
COG1297	0.0497759	0.0338169	0.99983
COG0110	-0.0481168	0.0339942	0.99983
COG4185	0.0841354	0.0346302	0.99983
COG3593	-0.153492	0.0371154	0.99983
COG1760	0.0480679	0.0389199	0.99983
COG3464	0.113646	0.0417735	0.99983
COG0681	-0.0366135	0.0438803	0.99983
COG2103	0.067251	0.0456415	0.99983
ENOG410YENY	-0.213163	0.04763	0.99983
COG0338	-0.082265	0.0511928	0.99983
COG4866	-0.0587491	0.0516368	0.99983
COG2089	-0.0886423	0.0519466	0.99983
COG4822	-0.0691559	0.0527262	0.99983
COG0030	-0.0507649	0.058192	0.99983
COG1523	-0.0532351	0.0592931	0.99983
ENOG410XTHF	0.0651376	0.059439	0.99983
COG1225	0.0377935	0.0610801	0.99983
COG0801	0.0338892	0.0622859	0.99983
COG0664	-0.0412401	0.0623562	0.99983
COG2241	-0.0577055	0.0673911	0.99983
COG0605	-0.0634335	0.0697824	0.99983
COG0553	0.0635669	0.0702019	0.99983
COG1388	-0.100952	0.0704816	0.99983
COG1408	-0.0341374	0.0730532	0.99983
ENOG410ZYR5	-0.0930759	0.0734548	0.99983
COG4690	0.0460834	0.0739186	0.99983
COG0584	0.0436653	0.0759403	0.99983
COG0572	0.0369571	0.0760924	0.99983
COG0716	-0.0325116	0.0768281	0.99983
COG2099	-0.0597041	0.0784087	0.99983
COG3451	-0.0570536	0.078572	0.99983
COG0304	0.0477392	0.0794957	0.99983
COG1797	-0.0533711	0.0802611	0.99983
COG1008	0.0620413	0.0840117	0.99983
COG2242	-0.052719	0.085739	0.99983
COG0356	-0.032768	0.0875268	0.99983
ENOG410XNXZ	-0.126208	0.0885445	0.99983
ENOG410YRIH	-0.175912	0.0903515	0.99983
COG3666	0.079536	0.093179	0.99983
ENOG4111MVX	0.176783	0.0953465	0.99983
COG3590	0.0543717	0.0962754	0.99983
ENOG410ZQ9H	-0.0697822	0.0966142	0.99983
COG4750	0.083865	0.0990284	0.99983
COG0027	0.0584522	0.10023	0.99983
COG0745	-0.0327063	0.101505	0.99983
COG2073	-0.0536254	0.102275	0.99983
ENOG410XZ44	0.100635	0.106581	0.99983
COG4948	0.0391034	0.107927	0.99983
ENOG410YHNR	-0.18044	0.108796	0.99983
COG0582	-0.0420832	0.109888	0.99983
COG1559	-0.0346063	0.113152	0.99983
ENOG410XPE8	-0.0759408	0.114639	0.99983
COG0427	-0.0376199	0.118519	0.99983
COG1611	0.0307266	0.120887	0.99983
ENOG410XRJW	0.115307	0.12275	0.99983
COG3547	-0.054534	0.123688	0.99983
COG3344	-0.0490698	0.124783	0.99983
COG4122	0.0352845	0.125428	0.99983
COG3201	0.0451675	0.125608	0.99983
COG2875	-0.0543359	0.126954	0.99983
COG1887	-0.0673383	0.128178	0.99983
ENOG4111MJI	-0.0451312	0.12875	0.99983
COG0855	-0.0366771	0.1308	0.99983
COG1903	-0.0535235	0.132908	0.99983
COG1738	0.0481976	0.133564	0.99983
ENOG41113IS	-0.092581	0.134418	0.99983
COG2208	-0.0623223	0.135542	0.99983
COG4268	0.103708	0.136321	0.99983
COG1010	-0.0545829	0.138465	0.99983
COG0232	-0.0277181	0.140735	0.99983
COG1360	0.0619413	0.142039	0.99983
COG0115	0.02777	0.144827	0.99983
COG1376	-0.0751267	0.145563	0.99983
ENOG410XR3C	0.0691001	0.145651	0.99983
COG2272	-0.0782036	0.146384	0.99983
COG0470	0.0350633	0.147258	0.99983
COG4232	0.0419434	0.148172	0.99983
COG1009	0.0437933	0.148267	0.99983
ENOG410XRV6	-0.105624	0.150801	0.99983
COG1564	-0.0379151	0.151274	0.99983
COG3323	-0.0674367	0.153215	0.99983
ENOG410YIQE	0.12107	0.156131	0.99983
ENOG410YBDJ	0.231741	0.157829	0.99983
COG2957	0.041164	0.157945	0.99983
COG1045	-0.0216086	0.158392	0.99983
ENOG4110AY7	-0.105666	0.158954	0.99983
COG3505	-0.0305893	0.159082	0.99983
ENOG410XTJ7	0.178477	0.159791	0.99983
ENOG410XQ5H	-0.0774703	0.161196	0.99983
COG4951	0.0861645	0.162577	0.99983
COG2268	0.0621938	0.163345	0.99983
ENOG410YDU4	0.188508	0.165068	0.99983
COG1546	0.0325001	0.165807	0.99983
COG0159	-0.0308508	0.166701	0.99983
COG1242	0.0263296	0.166734	0.99983
COG0649	0.0460334	0.167265	0.99983
COG0603	0.0363062	0.167438	0.99983
COG1069	0.10575	0.168025	0.99983
ENOG4111K03	0.0625904	0.168151	0.99983
ENOG410XVY3	0.104102	0.16929	0.99983
COG0274	0.028603	0.169394	0.99983
COG0358	-0.0259581	0.171057	0.99983
ENOG4111HP7	0.043043	0.17241	0.99983
COG2070	-0.0383127	0.173851	0.99983
ENOG41127XR	-0.100598	0.174621	0.99983
COG1643	0.124086	0.175239	0.99983
ENOG4111HHM	0.0849093	0.175252	0.99983
COG3182	-0.084551	0.176404	0.99983
COG2071	0.0376076	0.176636	0.99983
COG0474	0.0442627	0.177496	0.99983
COG4464	0.0548718	0.177888	0.99983
ENOG410XPSK	0.110227	0.178044	0.99983
COG1640	0.0278485	0.179663	0.99983
COG0821	0.0230104	0.180516	0.99983
COG0010	-0.0604261	0.182387	0.99983
COG2243	-0.0548033	0.182796	0.99983
COG2337	-0.0615877	0.182835	0.99983
COG0270	-0.0374716	0.185771	0.99983
ENOG410XRDW	0.0459081	0.186949	0.99983
ENOG4111MCV	-0.0486529	0.187217	0.99983
COG0712	-0.0248259	0.187846	0.99983
ENOG410XSEG	-0.08246	0.189479	0.99983
COG1028	-0.0384469	0.189864	0.99983
COG0637	-0.0216359	0.190188	0.99983
ENOG410XP3B	0.0776142	0.19054	0.99983
COG2082	-0.0478233	0.191217	0.99983
ENOG410ZT3S	0.16639	0.191278	0.99983
COG2814	0.0374924	0.192151	0.99983
COG1295	-0.0295532	0.192296	0.99983
ENOG410ZB0Z	-0.0703555	0.192336	0.99983
ENOG410YD3Z	0.10225	0.196278	0.99983
ENOG4111ZDW	-0.0643803	0.19713	0.99983
COG0241	-0.0366777	0.197315	0.99983
ENOG410Y8R0	0.155333	0.200226	0.99983
ENOG4111J2E	0.0547703	0.200703	0.99983
COG1725	-0.0310751	0.20115	0.99983
COG0543	0.0206102	0.201379	0.99983
ENOG410XRCB	0.0570328	0.202302	0.99983
COG3177	0.0339064	0.203838	0.99983
COG0171	0.0209316	0.204044	0.99983
COG0479	0.0427389	0.204233	0.99983
COG1522	0.0318066	0.204445	0.99983
COG0015	0.0262468	0.206068	0.99983
COG0365	-0.0389267	0.206148	0.99983
ENOG410YEAQ	-0.106638	0.206188	0.99983
ENOG410ZW8V	0.100498	0.206219	0.99983
COG1459	-0.0553244	0.206665	0.99983
COG0778	0.0165775	0.207325	0.99983
COG1285	0.0314944	0.208098	0.99983
COG3158	0.179754	0.20816	0.99983
ENOG410XPNI	0.054176	0.208726	0.99983
ENOG410XNVS	-0.107979	0.209513	0.99983
COG3940	0.0643469	0.210368	0.99983
COG0731	0.0347273	0.211797	0.99983
COG1404	0.0310831	0.211862	0.99983
COG4823	0.0672575	0.213757	0.99983
COG1593	-0.0471144	0.214308	0.99983
COG2876	0.0251165	0.214378	0.99983
COG0476	-0.0332689	0.215896	0.99983
COG1022	0.0276718	0.216926	0.99983
COG1077	0.0406737	0.218486	0.99983
COG0719	0.0225892	0.218565	0.99983
COG0441	0.0293617	0.219474	0.99983
COG2195	0.0193458	0.219693	0.99983
COG1496	-0.0223885	0.220962	0.99983
ENOG410XQ9D	0.0930259	0.221659	0.99983
ENOG410XNQI	-0.0675644	0.221956	0.99983
ENOG4112ATZ	-0.109686	0.222632	0.99983
COG2860	-0.0263063	0.223176	0.99983
COG2866	-0.063471	0.223745	0.99983
ENOG410YNPF	0.11109	0.224421	0.99983
COG3775	0.0616986	0.225052	0.99983
ENOG4111ISA	-0.0617481	0.225744	0.99983
COG2038	-0.0329437	0.228075	0.99983
ENOG410YTAN	-0.0774331	0.228689	0.99983
ENOG410XP70	-0.0690844	0.228942	0.99983
COG0662	0.0710733	0.228995	0.99983
COG0483	-0.0432666	0.230211	0.99983
COG0502	-0.0423944	0.230424	0.99983
ENOG410XRUF	0.0919702	0.230654	0.99983
ENOG4112D1P	0.148194	0.231079	0.99983
COG0636	-0.0301394	0.231297	0.99983
COG3643	0.0562272	0.232533	0.99983
ENOG410XPTK	0.120088	0.232975	0.99983
COG1783	-0.0720329	0.234344	0.99983
COG0368	-0.0365537	0.234688	0.99983
COG0261	0.0327961	0.23553	0.99983
ENOG410ZSQZ	-0.0805474	0.235561	0.99983
COG0531	-0.0351497	0.2359	0.99983
COG4932	-0.0583931	0.236043	0.99983
ENOG410XP1B	0.0845485	0.236962	0.99983
COG2759	0.0245424	0.237474	0.99983
ENOG410XPGY	-0.0655523	0.238421	0.99983
ENOG410XS18	0.0478628	0.239822	0.99983
COG1435	0.033624	0.24041	0.99983
ENOG410ZZKR	-0.0768754	0.244289	0.99983
COG1277	-0.0582206	0.24463	0.99983
COG0530	0.0401694	0.244878	0.99983
COG0205	0.014829	0.245258	0.99983
ENOG41125ZN	0.0259205	0.247186	0.99983
COG0245	0.028361	0.247856	0.99983
ENOG4111F1Q	-0.182633	0.248208	0.99983
ENOG410XXHW	-0.0794743	0.249215	0.99983
COG1694	0.0262004	0.249825	0.99983
COG5511	-0.069467	0.253449	0.99983
ENOG410YFW1	0.084608	0.253646	0.99983
ENOG410XNNM	-0.0644926	0.255156	0.99983
ENOG410XP7Y	-0.064932	0.257599	0.99983
COG1058	0.0476532	0.258188	0.99983
COG2986	0.0523449	0.259162	0.99983
ENOG410XQRE	-0.0445952	0.259538	0.99983
COG1554	0.0673338	0.25978	0.99983
COG1061	0.0357611	0.261065	0.99983
COG0809	0.0195246	0.261271	0.99983
COG0800	0.0293904	0.261378	0.99983
ENOG410XQPN	-0.0568322	0.26214	0.99983
ENOG410ZZ25	-0.0587038	0.262888	0.99983
ENOG4112A6V	-0.084134	0.2635	0.99983
COG1479	-0.0428979	0.264363	0.99983
ENOG41121PC	0.0220676	0.26489	0.99983
COG1610	-0.0318283	0.265019	0.99983
COG0846	0.0240174	0.26651	0.99983
COG4219	-0.0567847	0.26815	0.99983
COG0179	0.0269983	0.268451	0.99983
COG1862	-0.0218938	0.268551	0.99983
COG0263	-0.0178545	0.268652	0.99983
COG2508	-0.0532667	0.269302	0.99983
COG1188	0.019906	0.270674	0.99983
COG0346	-0.0312683	0.270709	0.99983
COG1057	-0.0182662	0.272814	0.99983
COG3843	-0.0530017	0.273953	0.99983
ENOG4111FI4	-0.0538319	0.274615	0.99983
COG2855	0.0376175	0.275447	0.99983
ENOG410ZY4S	0.124145	0.275505	0.99983
ENOG4111FPD	-0.0339302	0.275529	0.99983
COG1492	-0.0317326	0.275532	0.99983
COG2873	-0.0206012	0.276736	0.99983
ENOG410XP27	-0.0609635	0.277276	0.99983
COG2214	-0.0256143	0.277505	0.99983
COG1209	0.0311609	0.277703	0.99983
ENOG410Y46N	0.0722695	0.278642	0.99983
ENOG4111FVN	-0.057803	0.278937	0.99983
ENOG410YEAS	0.104018	0.280873	0.99983
COG1316	-0.0495919	0.282106	0.99983
COG3634	-0.0670465	0.282244	0.99983
COG0590	0.0248827	0.282561	0.99983
COG0547	-0.0242778	0.283082	0.99983
ENOG410XQTX	0.0365975	0.283833	0.99983
COG0770	0.0154939	0.285026	0.99983
ENOG410YK8K	-0.0630909	0.289482	0.99983
COG1853	-0.0184359	0.291271	0.99983
COG0352	-0.0208556	0.291574	0.99983
COG1394	-0.0347278	0.292285	0.99983
ENOG410XPMV	0.084713	0.292463	0.99983
ENOG4111GD4	0.184041	0.29495	0.99983
COG0545	0.0384436	0.295243	0.99983
COG1668	-0.0373922	0.295545	0.99983
COG2233	0.0323534	0.29685	0.99983
ENOG410XP9H	-0.0755756	0.297788	0.99983
COG0663	-0.0235311	0.299947	0.99983
COG1626	-0.0545803	0.300479	0.99983
ENOG410XNMH	-0.0267699	0.300978	0.99983
COG3579	0.0423768	0.301705	0.99983
ENOG410XP95	-0.0478175	0.302069	0.99983
ENOG410XQTE	-0.0394527	0.302182	0.99983
ENOG410XQFG	-0.0585529	0.30254	0.99983
COG0388	0.0137585	0.30268	0.99983
COG5412	0.0758468	0.303098	0.99983
ENOG410Y9VZ	-0.100038	0.303304	0.99983
COG0449	-0.0225839	0.303797	0.99983
COG2262	0.0233989	0.304164	0.99983
COG2183	0.0237166	0.304222	0.99983
COG1524	0.0371635	0.304535	0.99983
COG4868	0.0702913	0.305403	0.99983
COG1690	-0.0477065	0.306916	0.99983
COG0420	0.0243784	0.307066	0.99983
COG0463	-0.0181941	0.30785	0.99983
COG1073	-0.0196174	0.308071	0.99983
COG3712	-0.0514708	0.309288	0.99983
ENOG410Y077	-0.0715175	0.309386	0.99983
ENOG41126YQ	0.0383132	0.309395	0.99983
ENOG410XNUH	0.043996	0.309501	0.99983
ENOG410XNMK	0.042951	0.309645	0.99983
ENOG410XSBE	-0.0577787	0.309921	0.99983
COG2885	0.0408274	0.310266	0.99983
ENOG4111FB8	-0.0761985	0.310644	0.99983
ENOG410ZZIS	-0.0638393	0.310891	0.99983
ENOG410XUST	-0.0450739	0.311563	0.99983
COG0523	0.0277192	0.311685	0.99983
ENOG4111FNX	0.0568045	0.311957	0.99983
COG0150	0.0260128	0.313723	0.99983
COG0329	0.0212974	0.313954	0.99983
COG1575	0.0288505	0.314405	0.99983
COG0827	-0.0247643	0.315763	0.99983
ENOG410XPBQ	-0.0422376	0.316333	0.99983
COG0399	-0.0242878	0.317459	0.99983
COG0786	-0.0374449	0.318187	0.99983
ENOG4111TT6	0.0942127	0.319031	0.99983
ENOG410XY8M	-0.0779882	0.319164	0.99983
ENOG410XR2K	-0.0539487	0.319741	0.99983
ENOG410XSVM	0.058613	0.319831	0.99983
COG0363	0.0254835	0.321313	0.99983
COG3488	0.0505034	0.322687	0.99983
ENOG410ZVFU	0.0373105	0.322946	0.99983
ENOG410ZC02	0.0742273	0.323771	0.99983
COG0791	-0.0320061	0.325316	0.99983
COG2226	0.0302289	0.325406	0.99983
COG0577	-0.0166334	0.326015	0.99983
COG0062	-0.0180563	0.327804	0.99983
COG1166	0.0355195	0.327855	0.99983
COG1235	0.0184493	0.328059	0.99983
ENOG410XP5S	-0.0637022	0.329064	0.99983
COG0021	0.0257556	0.329188	0.99983
COG0223	0.0256756	0.329593	0.99983
COG3957	-0.0696848	0.3298	0.99983
COG4646	-0.0249318	0.330441	0.99983
COG1082	-0.0309276	0.330445	0.99983
COG3533	0.0340146	0.330578	0.99983
COG5525	-0.0603929	0.330812	0.99983
ENOG410Y9HG	0.0613399	0.331392	0.99983
COG0071	-0.0239885	0.331832	0.99983
ENOG4110A1H	-0.0539469	0.332136	0.99983
COG0084	-0.0159795	0.332548	0.99983
COG3404	0.0354153	0.332859	0.99983
ENOG410XNN9	0.06635	0.333098	0.99983
COG3973	-0.048692	0.333541	0.99983
COG0454	-0.028975	0.333958	0.99983
ENOG410XRD8	0.0353883	0.334769	0.99983
ENOG410XPAZ	-0.0450998	0.334776	0.99983
COG2252	0.043189	0.335067	0.99983
ENOG410XQ7Y	0.0463289	0.335342	0.99983
COG0836	0.0298735	0.335933	0.99983
ENOG410XQB1	0.0439927	0.33609	0.99983
COG0539	-0.020199	0.337355	0.99983
COG1169	0.0453414	0.337678	0.99983
COG1449	0.031921	0.340088	0.99983
COG1007	0.0357644	0.34073	0.99983
ENOG4110WM6	0.0436234	0.341065	0.99983
COG1429	-0.0381351	0.341979	0.99983
COG0212	-0.0151788	0.342009	0.99983
COG3279	-0.0210848	0.342388	0.99983
COG1270	-0.0270662	0.343539	0.99983
COG1570	-0.0187781	0.343667	0.99983
ENOG410YDCP	-0.0500078	0.34369	0.99983
COG0341	0.0164502	0.343732	0.99983
COG1236	-0.0443437	0.34419	0.99983
COG0383	-0.0455319	0.345255	0.99983
ENOG410XNQB	-0.0510605	0.345406	0.99983
ENOG410XT0B	-0.0503269	0.345419	0.99983
COG5368	-0.0709894	0.347337	0.99983
ENOG410XQK0	0.0332577	0.347428	0.99983
COG0461	-0.0155297	0.348366	0.99983
COG0715	0.0360008	0.348965	0.99983
ENOG410ZVFJ	0.0404466	0.349333	0.99983
COG1086	-0.0253342	0.349504	0.99983
COG0206	0.0305235	0.34984	0.99983
COG2184	-0.0367592	0.349995	0.99983
COG2050	-0.0325764	0.350512	0.99983
ENOG410ZSQH	-0.0308747	0.350611	0.99983
COG0069	-0.0202293	0.350953	0.99983
COG4889	0.0839526	0.351028	0.99983
ENOG410YVD1	-0.0308289	0.351352	0.99983
ENOG410XVP9	0.0315245	0.351379	0.99983
ENOG4111VJW	0.0605073	0.351642	0.99983
COG1896	-0.0433153	0.351886	0.99983
COG1234	0.0140176	0.35326	0.99983
COG0107	0.0189233	0.354656	0.99983
COG0133	-0.0205609	0.355265	0.99983
COG1961	-0.0395792	0.355307	0.99983
ENOG410XNWW	-0.0445556	0.355443	0.99983
COG1350	0.0243813	0.355892	0.99983
COG0253	-0.0204115	0.356718	0.99983
COG1520	0.0539304	0.357308	0.99983
ENOG410XQJQ	0.0390414	0.358104	0.99983
COG0711	-0.017782	0.358291	0.99983
COG1619	-0.0402518	0.358554	0.99983
COG3839	0.0595858	0.359902	0.99983
COG0852	0.0316731	0.360135	0.99983
ENOG410XNS5	-0.0618249	0.360509	0.99983
COG4912	-0.0190772	0.361139	0.99983
ENOG410Y4S2	0.0331689	0.361241	0.99983
COG2894	-0.0479037	0.3616	0.99983
COG1555	0.020595	0.361835	0.99983
ENOG410ZJC4	-0.129379	0.361938	0.99983
COG0317	0.0169402	0.363649	0.99983
COG0070	-0.0204591	0.364992	0.99983
COG0440	-0.0183021	0.365498	0.99983
COG0049	0.025447	0.365774	0.99983
COG4383	-0.0635602	0.365828	0.99983
COG2271	0.046151	0.367234	0.99983
COG0064	-0.0519431	0.367276	0.99983
ENOG4111GM9	-0.0526832	0.367726	0.99983
ENOG4111YX6	-0.0408823	0.368126	0.99983
ENOG4111H48	0.0744477	0.368478	0.99983
ENOG410YPZX	0.0516995	0.369362	0.99983
COG1825	0.0228402	0.369419	0.99983
COG1205	0.0790689	0.369487	0.99983
COG3459	-0.0356547	0.369812	0.99983
COG0002	-0.0158715	0.370965	0.99983
COG1060	-0.0195926	0.371779	0.99983
COG1139	0.0392848	0.372503	0.99983
ENOG410ZW61	-0.060098	0.373034	0.99983
ENOG410XPC1	-0.046252	0.374483	0.99983
COG0512	-0.0180603	0.375068	0.99983
ENOG410XQ8P	-0.054398	0.375308	0.99983
ENOG4112177	0.0973909	0.37547	0.99983
COG3858	-0.0402519	0.375865	0.99983
ENOG410XPGG	0.0440461	0.377907	0.99983
ENOG4111J3A	0.0295203	0.379315	0.99983
COG1595	-0.0167059	0.379366	0.99983
ENOG4111F7I	-0.0511578	0.379924	0.99983
COG1131	-0.0232897	0.379926	0.99983
COG1705	0.0344979	0.379958	0.99983
ENOG4111IP3	0.0319678	0.380106	0.99983
ENOG410XP5Y	-0.0402181	0.38011	0.99983
ENOG410XRDA	-0.100485	0.38046	0.99983
COG3857	-0.0401443	0.381289	0.99983
COG1805	0.0330119	0.381589	0.99983
ENOG410Y97T	0.0531782	0.381922	0.99983
COG1293	-0.0416984	0.382209	0.99983
COG1020	-0.0403676	0.382813	0.99983
COG3119	-0.0372508	0.382968	0.99983
COG0423	0.0278648	0.383921	0.99983
ENOG410YT0J	-0.0601587	0.385354	0.99983
COG1053	0.0251183	0.385646	0.99983
ENOG410XQCC	-0.0438383	0.385797	0.99983
COG2035	-0.0300858	0.385975	0.99983
COG0067	-0.019177	0.386583	0.99983
ENOG4111P0I	-0.0394811	0.386637	0.99983
COG0020	0.0171739	0.386648	0.99983
COG1509	-0.0484801	0.386663	0.99983
COG2199	-0.040307	0.387728	0.99983
COG1312	0.0288217	0.387907	0.99983
ENOG410XRRR	-0.0456497	0.389243	0.99983
ENOG410XPHU	-0.0298097	0.389495	0.99983
ENOG410ZSEH	-0.0605091	0.389522	0.99983
ENOG410XQ9K	-0.0595898	0.389712	0.99983
COG1137	0.0261712	0.39074	0.99983
COG0191	0.0184881	0.391188	0.99983
COG1721	0.0262534	0.391324	0.99983
COG2820	0.0166821	0.392277	0.99983
ENOG410YAYV	0.079113	0.393212	0.99983
ENOG410YKBK	0.0345812	0.393434	0.99983
ENOG41125DJ	-0.0666442	0.393714	0.99983
ENOG41120CJ	0.0546159	0.393969	0.99983
COG3587	-0.0499392	0.394016	0.99983
COG0078	-0.018101	0.394777	0.99983
COG2002	-0.0522659	0.394912	0.99983
ENOG410XRK4	0.0266045	0.395331	0.99983
ENOG410Z6JP	-0.0395922	0.395464	0.99983
COG0534	-0.0127559	0.39579	0.99983
COG1864	0.032573	0.395879	0.99983
COG2356	0.0706427	0.396251	0.99983
ENOG4111Q99	0.0713637	0.39635	0.99983
COG0496	0.0211174	0.396456	0.99983
ENOG410XPHK	0.0317583	0.396516	0.99983
COG1368	-0.0143797	0.39679	0.99983
COG0226	0.0147162	0.397402	0.99983
ENOG410ZVDY	-0.0443605	0.397793	0.99983
ENOG410XNSZ	0.0219387	0.398247	0.99983
ENOG410YBZF	0.103005	0.398676	0.99983
ENOG410XNW5	0.0613951	0.398856	0.99983
ENOG410XQAX	-0.0517166	0.398925	0.99983
COG2367	-0.0415927	0.399353	0.99983
COG1739	0.022815	0.400425	0.99983
ENOG4111G1Y	0.0291391	0.400755	0.99983
COG0789	-0.0207852	0.400847	0.99983
ENOG410XT9Z	0.0470422	0.401102	0.99983
COG2987	0.0391635	0.401526	0.99983
COG1774	0.018517	0.401744	0.99983
COG0566	0.0130826	0.402267	0.99983
COG1401	0.0487223	0.404095	0.99983
COG0704	-0.025974	0.404945	0.99983
ENOG4111QVH	-0.0380345	0.405036	0.99983
COG0137	-0.0181579	0.405516	0.99983
COG1649	0.0236143	0.406356	0.99983
COG3467	-0.0225708	0.407667	0.99983
COG3969	-0.0433459	0.408769	0.99983
ENOG4111P8K	0.0563717	0.409101	0.99983
COG3538	0.042034	0.409416	0.99983
COG3408	0.0190747	0.410678	0.99983
COG1195	-0.0152643	0.410953	0.99983
ENOG410ZYCY	-0.0359795	0.412589	0.99983
COG2152	0.024552	0.412748	0.99983
COG1354	-0.0419138	0.41284	0.99983
COG0041	0.018419	0.413956	0.99983
ENOG410XRP4	-0.071134	0.414546	0.99983
COG0493	0.0196224	0.415314	0.99983
COG1638	-0.0316552	0.415391	0.99983
COG2264	-0.0134989	0.415574	0.99983
ENOG410XRI9	0.0477923	0.415707	0.99983
COG2234	-0.0423117	0.41588	0.99983
COG0342	0.0141337	0.416214	0.99983
ENOG410XNUC	-0.0480747	0.416481	0.99983
COG0481	0.0303591	0.41812	0.99983
ENOG410XT5H	0.0499897	0.418347	0.99983
COG2972	-0.0303133	0.418431	0.99983
COG0642	-0.0168959	0.418499	0.99983
COG0422	-0.0172003	0.418694	0.99983
COG0005	0.0167886	0.418716	0.99983
COG0334	0.0144455	0.419341	0.99983
ENOG410XQE2	-0.0483318	0.419589	0.99983
COG1373	0.037558	0.419795	0.99983
COG0557	0.0179548	0.420176	0.99983
COG0332	-0.0214663	0.420264	0.99983
ENOG410XQH2	-0.0607618	0.420402	0.99983
COG0098	0.0277531	0.420894	0.99983
COG0775	-0.0144692	0.420952	0.99983
COG1866	0.0143286	0.421571	0.99983
COG1226	-0.0346986	0.422318	0.99983
COG0758	0.0143659	0.423317	0.99983
ENOG410XTE0	0.0560721	0.423537	0.99983
COG1260	0.0410113	0.424824	0.99983
COG0599	-0.0171361	0.424844	0.99983
ENOG410YGA3	-0.0463967	0.424928	0.99983
COG1055	0.0350431	0.4258	0.99983
ENOG4111GB5	-0.0480813	0.426043	0.99983
ENOG410ZVHH	-0.0414468	0.427096	0.99983
COG0419	0.0230057	0.42736	0.99983
ENOG410Z430	-0.0489602	0.427588	0.99983
COG0574	0.0259061	0.427885	0.99983
ENOG410XPYJ	0.0321686	0.428542	0.99983
ENOG410YCAG	-0.0467428	0.428941	0.99983
COG4804	0.0270007	0.429006	0.99983
ENOG410XRAY	-0.0429416	0.42903	0.99983
COG0552	0.025571	0.429325	0.99983
ENOG410ZVMV	-0.0396616	0.429575	0.99983
ENOG4110Z4K	0.0882552	0.430023	0.99983
COG0122	-0.0433328	0.430046	0.99983
COG4974	-0.0199941	0.430556	0.99983
COG2966	0.0190688	0.430641	0.99983
COG2720	-0.0362715	0.430665	0.99983
COG1162	0.0156266	0.430779	0.99983
COG0200	0.0194023	0.430953	0.99983
ENOG4110R7K	-0.0469735	0.431014	0.99983
COG0743	0.0161541	0.431296	0.99983
COG2206	-0.0415556	0.431518	0.99983
ENOG4110187	0.035481	0.431573	0.99983
COG3773	-0.0466651	0.43209	0.99983
COG1004	-0.0188937	0.432269	0.99983
COG2239	-0.0262242	0.432758	0.99983
COG1322	0.0193188	0.433119	0.99983
COG4552	-0.0324929	0.433768	0.99983
COG0497	-0.0142918	0.435391	0.99983
COG0351	-0.0181701	0.436336	0.99983
ENOG410XPWT	0.187926	0.436812	0.99983
COG0065	0.0120579	0.437803	0.99983
COG5632	0.0476558	0.439025	0.99983
COG1027	0.0239257	0.439631	0.99983
COG0698	0.0201203	0.440856	0.99983
COG2022	-0.0190647	0.441145	0.99983
COG0326	-0.0137935	0.44168	0.99983
COG4962	-0.0415049	0.441815	0.99983
COG3475	-0.0245776	0.442654	0.99983
COG0669	0.0158052	0.443258	0.99983
COG0035	0.0161247	0.443313	0.99983
COG0495	0.0174808	0.443692	0.99983
ENOG410Z0C5	0.034719	0.44373	0.99983
ENOG410ZZDC	-0.0654946	0.443854	0.99983
ENOG410ZRT8	-0.0334524	0.444056	0.99983
ENOG4111X18	0.0297636	0.444697	0.99983
ENOG410XQMS	-0.0376488	0.444708	0.99983
COG3015	0.0513518	0.444892	0.99983
COG1381	-0.0350087	0.445072	0.99983
ENOG410XNNX	-0.040481	0.445073	0.99983
ENOG4111G4N	-0.0764346	0.446503	0.99983
COG0313	0.0147896	0.446507	0.99983
COG0024	-0.0129847	0.446913	0.99983
COG1754	0.0245136	0.446914	0.99983
COG1713	-0.0377477	0.446923	0.99983
COG4973	0.0410859	0.447203	0.99983
COG0339	0.0228983	0.447437	0.99983
COG3717	0.0296117	0.448986	0.99983
COG1518	0.0254566	0.449118	0.99983
ENOG4110TII	-0.0428569	0.449491	0.99983
ENOG4111HEJ	0.0413528	0.449644	0.99983
COG2890	0.0153279	0.449651	0.99983
COG1874	0.0228864	0.449815	0.99983
ENOG410XYB5	-0.0728886	0.450119	0.99983
ENOG4110ZT3	0.0859898	0.450241	0.99983
ENOG410ZNVS	-0.0373817	0.450599	0.99983
ENOG410XPBJ	-0.0428378	0.451226	0.99983
COG0473	0.014395	0.451631	0.99983
COG0805	-0.0238925	0.452931	0.99983
ENOG4111PSY	-0.0656102	0.453414	0.99983
COG0280	0.0136096	0.454003	0.99983
ENOG410XPT8	0.0654577	0.454675	0.99983
COG0795	0.0228797	0.454741	0.99983
COG0610	-0.0203366	0.455715	0.99983
COG2267	0.0332396	0.456232	0.99983
ENOG410ZJRR	-0.0465885	0.456641	0.99983
COG1181	-0.0173263	0.456931	0.99983
COG0457	-0.0247044	0.45717	0.99983
ENOG410XPXH	0.0431098	0.457866	0.99983
COG1475	-0.018359	0.45828	0.99983
COG1482	0.0140157	0.458912	0.99983
ENOG411244F	0.0143646	0.458953	0.99983
ENOG410YHCG	0.0361599	0.459195	0.99983
ENOG410XT5M	0.0643912	0.45948	0.99983
COG2256	0.0205366	0.45977	0.99983
COG1109	0.0187422	0.459798	0.99983
COG2985	0.0232597	0.459814	0.99983
ENOG410Y9PG	-0.0328373	0.460526	0.99983
COG1808	-0.0379006	0.460544	0.99983
ENOG410XNVP	-0.0324592	0.4628	0.99983
ENOG410ZDER	0.0278742	0.462961	0.99983
COG2812	0.0135524	0.463697	0.99983
COG0732	-0.0183719	0.464142	0.99983
COG4485	-0.0413952	0.464273	0.99983
COG1217	0.0196987	0.465036	0.99983
COG1033	-0.0349911	0.466584	0.99983
COG4716	0.0442622	0.466681	0.99983
ENOG410XRDH	0.037906	0.466921	0.99983
ENOG4111FJG	0.0374208	0.467055	0.99983
COG2145	0.0388865	0.46855	0.99983
ENOG4111F1K	-0.0356625	0.469147	0.99983
COG2148	-0.0133453	0.470921	0.99983
COG0693	0.0139891	0.471661	0.99983
COG1271	0.0228508	0.471884	0.99983
COG0787	-0.0102141	0.472368	0.99983
ENOG41117DG	-0.0602256	0.472506	0.99983
COG1720	0.0422609	0.472819	0.99983
ENOG410XRP2	-0.043282	0.472868	0.99983
COG2385	-0.0190468	0.473437	0.99983
ENOG410XQ03	0.0634643	0.473917	0.99983
COG0688	-0.0179172	0.474447	0.99983
ENOG410XT63	-0.0387511	0.474571	0.99983
COG0265	-0.0150069	0.47464	0.99983
ENOG410XSTW	0.0602852	0.475147	0.99983
ENOG410XTFC	-0.055497	0.475899	0.99983
COG0124	0.0188717	0.476812	0.99983
COG0859	0.0244995	0.478	0.99983
ENOG410XR9X	-0.0439988	0.478598	0.99983
COG0307	-0.0161325	0.478656	0.99983
COG1397	0.0334804	0.47892	0.99983
COG0514	0.0199715	0.479798	0.99983
COG0781	-0.0106379	0.479979	0.99983
ENOG410XP2F	-0.0315702	0.480849	0.99983
COG2996	-0.01814	0.481017	0.99983
ENOG410XQ9V	0.0641131	0.481588	0.99983
ENOG410XQQP	0.035791	0.481612	0.99983
COG0653	0.0182633	0.481658	0.99983
COG1199	-0.0296037	0.48194	0.99983
ENOG4111J0I	-0.0393138	0.482366	0.99983
COG0532	0.0145374	0.482823	0.99983
COG3764	-0.040363	0.483261	0.99983
ENOG410XT1T	0.142035	0.483651	0.99983
COG3033	-0.0406862	0.483948	0.99983
COG0063	-0.0120525	0.484129	0.99983
COG1882	0.015596	0.484409	0.99983
ENOG410Y968	-0.0389578	0.485224	0.99983
COG1208	-0.0174779	0.485427	0.99983
COG1726	0.0232852	0.485479	0.99983
ENOG410XPM9	-0.0444148	0.486853	0.99983
COG1506	0.0215328	0.487525	0.99983
COG1262	0.0273202	0.488463	0.99983
COG0172	0.0192852	0.488677	0.99983
COG1216	0.0162446	0.488678	0.99983
COG1165	-0.0273264	0.489161	0.99983
COG2095	-0.0324393	0.489318	0.99983
COG2984	-0.0294421	0.489422	0.99983
COG1703	-0.0301027	0.490526	0.99983
COG1074	-0.0116221	0.490579	0.99983
ENOG41100PS	-0.0566816	0.490676	0.99983
COG1269	-0.0226144	0.491875	0.99983
COG1042	-0.0358413	0.492471	0.99983
ENOG4111RPE	-0.0406404	0.492858	0.99983
ENOG4111UTU	0.071779	0.493392	0.99983
COG0841	-0.0210993	0.493821	0.99983
COG1323	-0.0351784	0.494017	0.99983
COG1442	-0.0283984	0.494183	0.99983
ENOG410XP56	0.0126804	0.494732	0.99983
ENOG410ZBJR	0.0497213	0.495162	0.99983
COG0782	0.0182865	0.495951	0.99983
COG1351	0.0446822	0.496088	0.99983
COG0812	-0.0141815	0.499464	0.99983
ENOG410YI97	-0.0427922	0.49974	0.99983
COG0058	0.0130463	0.500243	0.99983
COG1877	-0.0505435	0.500629	0.99983
COG1032	-0.00958005	0.501115	0.99983
ENOG410ZNDB	-0.0493551	0.502059	0.99983
COG0768	-0.0124322	0.50255	0.99983
ENOG410XPM6	-0.0400144	0.503213	0.99983
COG0161	-0.0314447	0.503252	0.99983
COG0634	0.0132698	0.504639	0.99983
ENOG410YEA5	0.0765287	0.504905	0.99983
COG0776	-0.0148399	0.504911	0.99983
COG0131	-0.013272	0.505519	0.99983
COG2186	0.0219539	0.505887	0.99983
COG3696	-0.0230378	0.506398	0.99983
COG1480	0.0244285	0.506574	0.99983
COG1898	-0.017262	0.50692	0.99983
COG0209	0.0168393	0.507885	0.99983
COG0195	0.0197741	0.509155	0.99983
ENOG410ZVJF	-0.031771	0.509224	0.99983
COG0348	-0.0198126	0.509304	0.99983
COG0380	-0.0495004	0.509713	0.99983
ENOG4112074	-0.159585	0.509721	0.99983
COG3866	0.0833192	0.510727	0.99983
ENOG410XR82	-0.0340648	0.511071	0.99983
ENOG410ZUV1	0.0299049	0.511977	0.99983
COG0611	0.0189407	0.512315	0.99983
COG2606	-0.0205307	0.512936	0.99983
COG3437	0.0269591	0.514323	0.99983
COG0777	-0.0319145	0.514423	0.99983
ENOG4111H7I	-0.0520681	0.51445	0.99983
COG4096	0.0225741	0.514808	0.99983
COG0803	-0.0112143	0.51519	0.99983
ENOG4111I3U	0.0411859	0.515571	0.99983
COG0143	0.0162959	0.517655	0.99983
COG2407	0.0154252	0.518581	0.99983
COG0459	0.0227586	0.518827	0.99983
ENOG410YI9F	0.147596	0.519466	0.99983
COG0040	0.0117766	0.519864	0.99983
COG1321	-0.0327081	0.520025	0.99983
ENOG410YTFQ	0.0508797	0.520093	0.99983
ENOG410XNVN	-0.0229191	0.520245	0.99983
COG0504	0.0186656	0.520448	0.99983
COG0086	0.0162189	0.520958	0.99983
COG4775	0.0183583	0.521069	0.99983
COG0054	-0.014307	0.521481	0.99983
COG1156	-0.0247788	0.522243	0.99983
COG1533	0.0235945	0.522349	0.99983
COG1012	0.0276811	0.522614	0.99983
COG1757	0.0155979	0.523587	0.99983
COG1893	0.0205134	0.524245	0.99983
COG2160	0.0173121	0.524422	0.99983
ENOG410XQMY	-0.0379909	0.525172	0.99983
COG0016	0.0166566	0.52528	0.99983
COG0237	-0.0126696	0.525567	0.99983
COG0615	0.0373678	0.525978	0.99983
ENOG4111YT4	0.185667	0.526153	0.99983
ENOG4111MNA	-0.0490409	0.526744	0.99983
COG0500	-0.0174083	0.527786	0.99983
COG1702	-0.0165065	0.52847	0.99983
COG2357	-0.030956	0.529273	0.99983
COG2244	-0.0113006	0.529552	0.99983
COG1158	0.0130817	0.529608	0.99983
ENOG4111KRI	0.0269025	0.529842	0.99983
COG0537	0.01428	0.530157	0.99983
COG1502	-0.0109923	0.531528	0.99983
COG0225	0.0225246	0.532155	0.99983
COG4152	0.0298665	0.533401	0.99983
COG0722	0.03693	0.534267	0.99983
ENOG410XR4Y	-0.0374246	0.53616	0.99983
COG1670	-0.0107618	0.536233	0.99983
COG4992	-0.0121419	0.53636	0.99983
ENOG4111HGP	0.034607	0.537906	0.99983
COG0462	0.0157988	0.537963	0.99983
COG1660	0.0117944	0.538719	0.99983
COG0742	0.0126345	0.539111	0.99983
COG0755	0.0227141	0.540108	0.99983
COG4221	0.0239199	0.540237	0.99983
COG5009	0.0163822	0.540379	0.99983
ENOG410XUC3	-0.0278576	0.540543	0.99983
ENOG410YYBW	-0.0346882	0.541169	0.99983
ENOG41126EI	0.0269572	0.542466	0.99983
COG2704	-0.0233202	0.543758	0.99983
COG4299	-0.0260298	0.544304	0.99983
COG1362	0.0309133	0.544529	0.99983
COG1134	-0.0242194	0.544618	0.99983
COG0029	-0.0132493	0.544716	0.99983
ENOG410YS2R	-0.0503028	0.544989	0.99983
COG0799	-0.0119675	0.54533	0.99983
COG1820	0.0196909	0.546551	0.99983
COG3341	-0.0172508	0.546554	0.99983
ENOG410Y3KM	0.0731569	0.547338	0.99983
COG0006	0.00940211	0.547372	0.99983
COG2871	0.0197994	0.547643	0.99983
COG1918	-0.0272573	0.547736	0.99983
COG1305	-0.0259882	0.547958	0.99983
ENOG410XQZA	0.0438602	0.548173	0.99983
COG3250	-0.0173263	0.548207	0.99983
ENOG41120BJ	0.0333552	0.548212	0.99983
COG0686	0.0221611	0.54894	0.99983
COG3142	-0.0191402	0.549306	0.99983
COG0075	0.020597	0.549469	0.99983
COG0794	0.019881	0.549804	0.99983
ENOG4111M1F	-0.0263001	0.549814	0.99983
ENOG4111UTX	0.0384035	0.549892	0.99983
COG3409	-0.0391452	0.550728	0.99983
COG0627	-0.0215579	0.551719	0.99983
COG0535	-0.0176701	0.551907	0.99983
COG1135	0.0319704	0.552123	0.99983
ENOG4111N9P	-0.0225916	0.552357	0.99983
COG4677	0.0305665	0.552903	0.99983
ENOG410XRRH	0.0203669	0.553327	0.99983
COG0444	0.0287304	0.553932	0.99983
COG1026	-0.0280699	0.554072	0.99983
COG0250	0.0144165	0.554181	0.99983
ENOG410XQ2T	-0.0559453	0.55444	0.99983
ENOG410YBKA	0.0188879	0.554526	0.99983
ENOG410XT9Q	0.0707807	0.554764	0.99983
ENOG410XPFZ	-0.0330273	0.555153	0.99983
ENOG410ZY0U	0.0494843	0.555367	0.99983
COG1364	-0.0273434	0.555866	0.99983
ENOG410YT1V	0.038353	0.556287	0.99983
COG1101	-0.0269246	0.556493	0.99983
COG0738	0.0221975	0.556736	0.99983
COG0019	0.00805565	0.557455	0.99983
COG0648	-0.0205993	0.557853	0.99983
COG0790	-0.0252846	0.558198	0.99983
COG1193	0.0101358	0.558216	0.99983
COG1624	0.017398	0.558501	0.99983
COG5433	-0.0423104	0.55943	0.99983
COG1985	-0.0164423	0.559969	0.99983
COG0489	0.0116624	0.560208	0.99983
ENOG410XP28	-0.0130763	0.560825	0.99983
ENOG410XP6B	-0.0341453	0.560942	0.99983
COG0733	-0.0130065	0.561371	0.99983
ENOG41101CE	0.0433701	0.561618	0.99983
COG0507	-0.0111266	0.561896	0.99983
COG2059	0.0120751	0.562263	0.99983
COG4198	0.0107798	0.562347	0.99983
ENOG410YB49	-0.0857723	0.563505	0.99983
COG0207	-0.0191736	0.563703	0.99983
ENOG410XRAH	0.0386274	0.563867	0.99983
ENOG410XP9D	-0.0325974	0.564038	0.99983
COG0229	-0.027163	0.564441	0.99983
COG0655	-0.0161079	0.564984	0.99983
COG3958	-0.021703	0.565019	0.99983
COG0540	0.00989622	0.565309	0.99983
COG0670	0.0336168	0.565421	0.99983
ENOG410XT2E	-0.0434135	0.566148	0.99983
COG5434	0.0260846	0.566867	0.99983
COG0592	-0.0117599	0.567211	0.99983
COG0337	0.01111	0.567264	0.99983
COG0073	0.0147555	0.5676	0.99983
COG4146	-0.0233336	0.567815	0.99983
ENOG410XT4G	-0.0397854	0.568291	0.99983
COG0631	-0.027296	0.568751	0.99983
ENOG410Y9GY	0.0195002	0.56889	0.99983
COG1840	-0.0255325	0.570071	0.99983
COG3872	-0.0267572	0.570105	0.99983
COG2189	-0.0314214	0.570212	0.99983
COG0357	-0.0157486	0.570676	0.99983
ENOG410XQMH	-0.0362725	0.570822	0.99983
COG0192	0.0139667	0.570904	0.99983
ENOG410XP49	0.0161889	0.57092	0.99983
COG0394	-0.0107253	0.570966	0.99983
COG0659	0.0113458	0.571371	0.99983
COG4667	-0.0122115	0.572503	0.99983
ENOG4111RX2	0.0189587	0.57257	0.99983
COG0764	0.010061	0.572897	0.99983
COG1464	0.0273545	0.57389	0.99983
COG1792	-0.00863647	0.573926	0.99983
ENOG410XPNQ	-0.0275582	0.574032	0.99983
COG1249	-0.0208515	0.57437	0.99983
ENOG4111JMY	0.0341958	0.574396	0.99983
COG2355	0.0145737	0.574414	0.99983
COG3757	0.0221893	0.574525	0.99983
ENOG410XQ21	0.0333442	0.574551	0.99983
COG4120	-0.0257566	0.574861	0.99983
COG0825	-0.0285826	0.575286	0.99983
COG3378	0.0284581	0.575557	0.99983
ENOG410XQAZ	0.0569072	0.5758	0.99983
ENOG410ZAYP	-0.148252	0.575821	0.99983
ENOG410Y0NA	-0.0577958	0.575977	0.99983
COG1001	-0.0269701	0.576191	0.99983
COG0153	0.015648	0.576313	0.99983
COG1995	0.0151922	0.576489	0.99983
COG1597	-0.00872924	0.576878	0.99983
COG0319	-0.0159908	0.577166	0.99983
ENOG410ZTDK	-0.043566	0.577891	0.99983
COG0008	0.0144896	0.578143	0.99983
ENOG410XQN7	0.0887017	0.578199	0.99983
COG2194	0.0263539	0.578249	0.99983
ENOG410ZUGA	-0.0580567	0.578432	0.99983
COG1884	-0.0235655	0.57844	0.99983
COG1013	0.011457	0.579856	0.99983
ENOG410YR7R	0.0638532	0.579895	0.99983
COG1070	0.00994968	0.580324	0.99983
ENOG410XRNH	0.0193421	0.582865	0.99983
COG3934	0.034906	0.582951	0.99983
COG0228	0.00956842	0.583199	0.99983
COG0094	0.0148468	0.583317	0.99983
ENOG410XQDB	-0.0278606	0.58424	0.99983
COG2177	-0.00938987	0.584558	0.99983
ENOG4111PF0	-0.0119825	0.5849	0.99983
ENOG410XSFR	0.0224824	0.586897	0.99983
COG0741	0.0084414	0.587781	0.99983
COG1974	-0.022096	0.587811	0.99983
COG1835	-0.0295451	0.588046	0.99983
COG5016	0.00907904	0.588344	0.99983
COG1438	0.01362	0.58849	0.99983
COG2843	-0.0147989	0.588784	0.99983
COG0235	-0.0102101	0.589129	0.99983
COG2172	-0.0239907	0.589539	0.99983
COG0327	-0.00917774	0.589853	0.99983
COG4806	0.0167197	0.58994	0.99983
COG3209	-0.0345913	0.590065	0.99983
COG1228	0.0168774	0.590807	0.99983
COG1272	0.0154044	0.59092	0.99983
COG1775	-0.0303504	0.592089	0.99983
COG1803	-0.0161998	0.592618	0.99983
COG0700	-0.0106026	0.592719	0.99983
COG1566	0.0291045	0.593403	0.99983
ENOG410XPDR	-0.0326243	0.593438	0.99983
COG2895	-0.0197814	0.593617	0.99983
COG0251	-0.0103674	0.594143	0.99983
COG1122	-0.0266375	0.594813	0.99983
COG1959	-0.0255294	0.594917	0.99983
COG1047	0.0127352	0.595503	0.99983
COG0275	0.0125639	0.595556	0.99983
ENOG410XS27	0.0469299	0.595853	0.99983
COG3935	-0.0216453	0.595895	0.99983
COG3328	-0.0207776	0.596214	0.99983
COG0262	-0.0120311	0.596879	0.99983
COG0673	0.0115289	0.59718	0.99983
COG0322	0.0142377	0.597832	0.99983
ENOG410XSDI	0.0325428	0.598017	0.99983
COG0149	0.0145295	0.598853	0.99983
ENOG4111FTP	0.0181746	0.598966	0.99983
COG0242	0.0141403	0.599344	0.99983
ENOG4111GC9	0.0201302	0.599879	0.99983
COG3855	-0.0100299	0.600115	0.99983
COG1484	-0.0187592	0.600254	0.99983
COG1528	0.0170806	0.60064	0.99983
COG0696	-0.0137757	0.60153	0.99983
COG1179	0.0133005	0.602207	0.99983
COG0541	0.0140691	0.602454	0.99983
COG4624	-0.0197689	0.602857	0.99983
COG0138	-0.00748507	0.603814	0.99983
COG0692	0.0116184	0.603964	0.99983
COG3426	0.0168544	0.604242	0.99983
ENOG410ZVFE	0.0188171	0.604376	0.99983
COG0606	0.00875766	0.604849	0.99983
ENOG410XPNG	0.0257535	0.605227	0.99983
COG5545	0.0186606	0.605817	0.99983
COG0076	-0.0291983	0.60605	0.99983
COG0203	0.0151634	0.606509	0.99983
COG0164	0.0132465	0.60753	0.99983
COG1561	-0.0085802	0.608126	0.99983
COG0060	0.0128274	0.608669	0.99983
COG0385	-0.0250766	0.608988	0.99983
ENOG4111G4Y	0.0240042	0.609501	0.99983
COG0359	0.0136645	0.60981	0.99983
COG0180	0.0158833	0.609911	0.99983
COG1296	-0.0217283	0.610171	0.99983
ENOG410XQ3B	0.0177717	0.610588	0.99983
ENOG410XQ88	-0.0586367	0.610615	0.99983
COG0697	-0.0077992	0.61108	0.99983
ENOG410XQZT	0.0246444	0.611502	0.99983
COG0685	0.00801769	0.611975	0.99983
COG0129	0.0100638	0.612307	0.99983
COG2309	0.0380376	0.612355	0.99983
COG4123	-0.0112165	0.612788	0.99983
COG0424	0.0116976	0.613817	0.99983
COG0056	0.0131533	0.614318	0.99983
COG0282	0.0129556	0.614473	0.99983
COG0849	0.0150447	0.61461	0.99983
COG0053	0.0102576	0.614889	0.99983
COG3681	0.0104317	0.61508	0.99983
ENOG4111GXT	0.0277428	0.615894	0.99983
COG1876	-0.0318491	0.617562	0.99983
COG0142	0.00827444	0.617813	0.99983
COG0639	0.0262391	0.618443	0.99983
COG2768	-0.0183045	0.619137	0.99983
COG0081	0.0103015	0.619272	0.99983
COG0544	-0.0105718	0.619465	0.99983
COG1529	-0.0214696	0.619596	0.99983
ENOG410XSCX	0.016623	0.619674	0.99983
COG0759	0.0141843	0.620118	0.99983
COG1663	-0.0152609	0.620413	0.99983
COG1002	0.0207263	0.621362	0.99983
COG3774	-0.0199174	0.621506	0.99983
COG1971	-0.0152268	0.621643	0.99983
COG1106	-0.0155266	0.621966	0.99983
COG0624	0.00876718	0.622015	0.99983
COG0404	0.0175605	0.622204	0.99983
COG4206	-0.0168219	0.622846	0.99983
ENOG4111VRG	0.0198599	0.624814	0.99983
COG0771	0.00915699	0.627378	0.99983
COG0568	0.0228973	0.627987	0.99983
COG1155	-0.0161617	0.628625	0.99983
COG3950	0.023389	0.628627	0.99983
ENOG4111FT5	0.0183535	0.629485	0.99983
COG3104	0.0147734	0.629584	0.99983
COG0619	-0.0224584	0.630057	0.99983
COG0845	-0.0130383	0.630213	0.99983
ENOG410YD01	-0.0383741	0.630447	0.99983
COG0668	0.00960489	0.630546	0.99983
COG0796	0.00733256	0.631291	0.99983
COG1264	0.0253968	0.631299	0.99983
ENOG4111K3U	-0.0272192	0.631434	0.99983
ENOG4110PAM	0.0449113	0.631861	0.99983
COG2607	-0.0233818	0.631913	0.99983
COG0439	-0.017685	0.632027	0.99983
COG0085	0.0123581	0.632958	0.99983
COG1167	-0.0207095	0.632998	0.99983
COG0491	-0.0128482	0.633651	0.99983
COG1121	-0.00858366	0.633936	0.99983
COG4845	-0.0215208	0.634052	0.99983
COG3661	0.0267236	0.634589	0.99983
COG3335	0.0385759	0.635086	0.99983
COG3049	-0.0133271	0.636571	0.99983
COG0667	-0.0104225	0.636678	0.99983
COG0542	0.00955141	0.636805	0.99983
COG3842	0.0138214	0.637176	0.99983
ENOG4111K11	0.0184305	0.637764	0.99983
COG4905	-0.0246355	0.637966	0.99983
ENOG4111MSB	0.02046	0.638204	0.99983
ENOG410YB26	-0.0383709	0.638585	0.99983
ENOG4110QUF	0.0342226	0.638587	0.99983
COG2255	0.0164443	0.638718	0.99983
COG2344	-0.012973	0.638909	0.99983
ENOG410ZJDC	-0.0329586	0.639146	0.99983
COG1680	-0.0141621	0.639364	0.99983
ENOG4111NY9	-0.0177464	0.639698	0.99983
COG2706	0.0186116	0.63989	0.99983
COG0707	-0.011723	0.64026	0.99983
COG0166	0.0110293	0.641264	0.99983
COG0099	-0.0112584	0.642328	0.99983
ENOG4111QPY	0.0171593	0.642714	0.99983
ENOG410XP3Q	-0.0137634	0.643103	0.99983
COG1410	0.00714631	0.643475	0.99983
COG1420	-0.0253182	0.643701	0.99983
COG1943	-0.0198202	0.643704	0.99983
ENOG4111F81	-0.0305724	0.644126	0.99983
COG4124	-0.02278	0.64415	0.99983
COG0588	0.022821	0.644285	0.99983
COG4771	-0.0170453	0.644415	0.99983
ENOG4111ZD2	0.140806	0.644737	0.99983
COG1686	-0.0237421	0.644832	0.99983
COG0347	-0.0180438	0.645457	0.99983
COG0548	-0.00863399	0.645621	0.99983
ENOG410ZZY0	-0.0215885	0.645865	0.99983
ENOG410YJTX	0.0157489	0.645917	0.99983
COG0569	0.0079599	0.646135	0.99983
ENOG410XT4D	0.0254171	0.646195	0.99983
ENOG410YD0X	-0.0404863	0.646266	0.99983
COG0647	0.0259981	0.646761	0.99983
COG0112	0.0157182	0.646782	0.99983
COG0038	-0.00891267	0.64747	0.99983
COG0013	0.0108409	0.648143	0.99983
COG3537	-0.0195398	0.648248	0.99983
ENOG410XR7P	0.0192564	0.648311	0.99983
ENOG41100VS	0.0421731	0.648896	0.99983
COG2220	0.012294	0.649355	0.99983
COG1454	0.0175353	0.649437	0.99983
COG3854	-0.0240675	0.649523	0.99983
COG3830	-0.0111868	0.650276	0.99983
COG4626	0.028528	0.650285	0.99983
COG0593	-0.0112109	0.65037	0.99983
COG0320	-0.0231965	0.650815	0.99983
COG1154	0.00805997	0.65101	0.99983
COG1929	0.0117848	0.651128	0.99983
COG3693	0.023174	0.652126	0.99983
ENOG410ZHR8	0.0209682	0.652392	0.99983
COG3876	0.0185764	0.652523	0.99983
COG1925	-0.0209103	0.653405	0.99983
COG0860	-0.0104602	0.653424	0.99983
COG2207	-0.0121532	0.65356	0.99983
COG1904	0.010885	0.653733	0.99983
COG0595	0.030041	0.65397	0.99983
COG0501	0.013067	0.654117	0.99983
COG3663	-0.00860921	0.654382	0.99983
COG0312	0.0261707	0.654515	0.99983
COG3385	0.0351729	0.654592	0.99983
ENOG410YSVQ	-0.0146443	0.654952	0.99983
COG1481	-0.022579	0.655178	0.99983
COG0185	0.015222	0.655373	0.99983
COG0292	0.0125992	0.655428	0.99983
COG3688	-0.0201141	0.655504	0.99983
COG0362	-0.0241844	0.655604	0.99983
COG0175	-0.0158365	0.655648	0.99983
COG1349	0.0138335	0.655656	0.99983
ENOG410Y18H	-0.036075	0.656249	0.99983
COG0446	-0.0139648	0.657723	0.99983
COG0055	0.011395	0.658367	0.99983
COG1477	-0.00696809	0.6589	0.99983
COG0428	0.0188016	0.658948	0.99983
COG0299	-0.0113614	0.659261	0.99983
COG1508	0.0122858	0.659593	0.99983
ENOG410Z6QR	0.0136354	0.659669	0.99983
ENOG410XP5M	0.0173805	0.659958	0.99983
COG0433	-0.0276281	0.660332	0.99983
COG1187	0.00951824	0.660437	0.99983
COG3887	-0.0225105	0.661057	0.99983
COG0178	0.010528	0.662472	0.99983
COG0034	-0.00592675	0.662814	0.99983
ENOG410Y2VY	-0.0369902	0.663002	0.99983
COG0679	-0.0157345	0.663055	0.99983
COG1914	-0.0189421	0.663117	0.99983
COG0144	-0.00885934	0.663301	0.99983
COG3023	-0.0199131	0.663446	0.99983
COG1653	-0.0190707	0.663683	0.99983
ENOG410XUJM	0.0160963	0.664763	0.99983
COG1168	0.0078605	0.665357	0.99983
COG4277	-0.0114501	0.665618	0.99983
ENOG410XPGV	0.0147468	0.665674	0.99983
COG0802	0.0111334	0.666024	0.99983
COG1180	0.0121778	0.666254	0.99983
ENOG410XNZQ	-0.0210298	0.666319	0.99983
COG0340	0.00575804	0.666464	0.99983
ENOG410XPT6	-0.0267759	0.666528	0.99983
COG1281	-0.0227914	0.666673	0.99983
ENOG4111MJP	-0.0224942	0.666745	0.99983
ENOG4111WH3	-0.0209177	0.666902	0.99983
ENOG410XRC7	-0.0127924	0.667037	0.99983
COG0088	0.0107993	0.667188	0.99983
COG2804	-0.0276111	0.667502	0.99983
COG1116	0.0222622	0.667879	0.99983
COG1451	-0.0107387	0.668149	0.99983
COG0126	0.0108406	0.668197	0.99983
COG0254	-0.0100103	0.668291	0.99983
COG3886	0.0258083	0.668552	0.99983
ENOG410XSCZ	-0.0104647	0.669501	0.99983
COG1227	-0.0225184	0.669573	0.99983
COG0600	0.0223161	0.669838	0.99983
COG0077	-0.00901211	0.670396	0.99983
COG1396	-0.0126061	0.670437	0.99983
ENOG4112A1I	-0.0390824	0.670656	0.99983
COG1091	0.00859315	0.670817	0.99983
COG0345	-0.006379	0.671587	0.99983
COG0323	-0.00790578	0.672061	0.99983
COG0202	0.0100979	0.672671	0.99983
COG0103	0.0101775	0.673713	0.99983
ENOG410ZIAQ	-0.0345664	0.674747	0.99983
COG0285	0.00664528	0.67511	0.99983
ENOG410XS98	0.0273944	0.675435	0.99983
COG0640	-0.0225302	0.676189	0.99983
COG0618	-0.0091466	0.677067	0.99983
ENOG410XNPT	0.0212371	0.67716	0.99983
COG0248	-0.0127861	0.677337	0.99983
COG2274	-0.0237483	0.677461	0.99983
COG0004	-0.0231502	0.677494	0.99983
COG0167	-0.00819127	0.677886	0.99983
COG3534	0.0140892	0.678276	0.99983
COG0249	-0.00686198	0.678298	0.99983
COG0436	0.00486209	0.67839	0.99983
COG0087	0.0103868	0.678731	0.99983
ENOG410XSGP	0.0190736	0.678939	0.99983
COG0516	0.0100795	0.679175	0.99983
COG0219	-0.0238012	0.679249	0.99983
COG0811	0.011773	0.67926	0.99983
ENOG4111GAH	-0.0195881	0.679911	0.99983
COG1268	-0.0194542	0.679967	0.99983
COG0559	-0.0208841	0.68021	0.99983
ENOG4111G16	-0.014427	0.680354	0.99983
ENOG4111K3A	-0.0235507	0.680439	0.99983
ENOG410XSMW	0.026767	0.680617	0.99983
COG1196	-0.0202062	0.680726	0.99983
COG0220	0.00945829	0.680732	0.99983
COG5263	-0.0241886	0.680819	0.99983
ENOG410XR6V	0.0313944	0.680967	0.99983
ENOG4110NBR	-0.0198621	0.681201	0.99983
COG1544	-0.0244539	0.681415	0.99983
ENOG410XPX2	0.0104384	0.682027	0.99983
COG1092	0.012228	0.68285	0.99983
COG1079	0.0247732	0.68294	0.99983
COG0294	0.00929651	0.683007	0.99983
ENOG410XNPU	0.0147208	0.683182	0.99983
COG0028	-0.00841284	0.683257	0.99983
COG3263	-0.0148605	0.683272	0.99983
COG0765	-0.0181282	0.683309	0.99983
COG1493	-0.0237414	0.683664	0.99983
COG1917	-0.00745822	0.6849	0.99983
COG1968	0.00921212	0.684953	0.99983
COG2204	-0.0130774	0.685325	0.99983
ENOG410XT3T	0.0176173	0.685891	0.99983
ENOG4111GDS	0.0325187	0.686097	0.99983
COG0674	0.00738345	0.686195	0.99983
ENOG410XQHH	-0.0219755	0.686392	0.99983
COG2096	-0.0170855	0.687258	0.99983
COG3594	0.0222438	0.687505	0.99983
COG0519	0.00858948	0.68752	0.99983
ENOG410Y1H4	-0.0201925	0.687635	0.99983
COG1328	0.0122871	0.687638	0.99983
COG5464	-0.0229924	0.687859	0.99983
COG1696	-0.00972421	0.687871	0.99983
COG0863	-0.0163024	0.688019	0.99983
COG1040	-0.00704545	0.688484	0.99983
COG0847	0.0122753	0.6885	0.99983
COG3513	-0.0220015	0.688597	0.99983
COG0767	0.0144296	0.68868	0.99983
COG4930	-0.0251748	0.688852	0.99983
COG4660	-0.00981775	0.68915	0.99983
COG3507	0.017803	0.689342	0.99983
ENOG410XPKX	0.0215674	0.689611	0.99983
ENOG410XPBG	0.0152	0.689773	0.99983
COG0834	-0.0131256	0.690327	0.99983
COG0518	0.0085973	0.690574	0.99983
ENOG410Y30I	-0.0368826	0.690632	0.99983
COG2826	-0.0319795	0.69083	0.99983
COG5000	-0.017944	0.690927	0.99983
COG4608	0.0235973	0.691011	0.99983
ENOG4111RE7	-0.0169058	0.69134	0.99983
COG1087	-0.00998726	0.691408	0.99983
COG0761	-0.00965396	0.691414	0.99983
COG0465	0.0107354	0.692833	0.99983
COG1197	-0.00912888	0.692857	0.99983
COG0222	0.0109229	0.693186	0.99983
COG0472	0.00714538	0.69593	0.99983
COG0714	-0.00684334	0.696023	0.99983
COG0561	-0.00814211	0.696202	0.99983
COG0682	0.00707306	0.697439	0.99983
COG3845	0.0238183	0.69795	0.99983
COG4658	0.00729344	0.698667	0.99983
ENOG4111V6R	-0.0223578	0.699037	0.99983
COG0556	0.0105359	0.699514	0.99983
ENOG410YB2E	-0.0442036	0.69992	0.99983
ENOG410XPB1	0.0169206	0.700713	0.99983
COG0089	-0.00911872	0.700775	0.99983
ENOG410XNQK	0.0151915	0.702515	0.99983
COG0763	0.011979	0.702848	0.99983
COG1940	-0.00749718	0.703214	0.99983
COG0520	0.0112752	0.703723	0.99983
COG0740	-0.00923754	0.703956	0.99983
ENOG410ZPAJ	0.0373852	0.704432	0.99983
COG0744	-0.0112796	0.704543	0.99983
COG3382	0.0127089	0.704584	0.99983
COG1403	-0.0263203	0.704594	0.99983
ENOG410XQXG	0.0199578	0.705929	0.99983
COG1521	-0.00956387	0.706438	0.99983
COG4833	-0.0254866	0.706772	0.99983
ENOG410XQC5	0.0150771	0.706853	0.99983
COG1089	-0.0143288	0.706976	0.99983
ENOG4111J6J	-0.0162052	0.706979	0.99983
COG2818	-0.018275	0.707361	0.99983
ENOG4111JEI	-0.021032	0.707452	0.99983
COG1127	0.0132626	0.707624	0.99983
COG0499	0.0169811	0.708115	0.99983
COG0151	0.00618151	0.708195	0.99983
COG0367	-0.00812168	0.708204	0.99983
COG3808	-0.0114825	0.708418	0.99983
COG0217	-0.0113349	0.708835	0.99983
COG4753	-0.0112416	0.709376	0.99983
COG2027	0.0160438	0.70985	0.99983
COG0403	0.0127633	0.709891	0.99983
COG2605	-0.0149071	0.710172	0.99983
ENOG410XNPQ	0.0150112	0.71057	0.99983
COG0101	0.00843004	0.710812	0.99983
COG0079	-0.00746692	0.712686	0.99983
ENOG411000B	-0.0303339	0.712827	0.99983
ENOG4111FH6	-0.0261291	0.713864	0.99983
ENOG410XRBU	-0.0188678	0.714113	0.99983
COG0371	-0.0155438	0.714274	0.99983
COG0646	0.00520883	0.714537	0.99983
COG0154	-0.0204291	0.715413	0.99983
COG0141	0.00620609	0.715611	0.99983
COG4108	-0.00787813	0.715876	0.99983
COG0464	0.0159115	0.715989	0.99983
COG0350	0.00726678	0.71606	0.99983
ENOG4111J5Q	-0.0283564	0.716247	0.99983
COG3604	0.0221493	0.716644	0.99983
COG0621	0.00864018	0.717517	0.99983
ENOG410Y47S	0.0327481	0.718363	0.99983
COG3178	0.0138987	0.718615	0.99983
ENOG41122JK	-0.0238628	0.718649	0.99983
COG1883	0.00787381	0.719393	0.99983
COG0546	-0.00721271	0.719552	0.99983
COG1105	0.0195131	0.720393	0.99983
COG0190	-0.0106771	0.720602	0.99983
COG1219	0.00770931	0.720942	0.99983
COG0091	0.00987242	0.721022	0.99983
ENOG410Y3II	0.0423472	0.721885	0.99983
ENOG411032J	0.0408486	0.721889	0.99983
COG1043	0.0100905	0.722065	0.99983
COG0344	-0.0162015	0.722471	0.99983
ENOG410XPTB	0.0127524	0.722878	0.99983
COG3039	0.0190688	0.722923	0.99983
ENOG410ZUS1	-0.0170607	0.723041	0.99983
COG0136	-0.00909635	0.723288	0.99983
COG2315	0.00715478	0.723311	0.99983
ENOG410ZWBR	0.0301773	0.723314	0.99983
ENOG410YHTG	-0.0215586	0.723315	0.99983
COG1621	0.0116323	0.723642	0.99983
COG1897	-0.00661557	0.723813	0.99983
COG0066	0.0076405	0.723917	0.99983
COG3546	-0.0186598	0.723931	0.99983
COG0111	-0.00747479	0.724812	0.99983
COG1704	0.00942442	0.725127	0.99983
COG1636	-0.0111954	0.725146	0.99983
COG0052	0.00921853	0.726324	0.99983
COG0779	-0.0187919	0.72641	0.99983
ENOG410ZVSP	0.0434905	0.728265	0.99983
ENOG410YC3V	-0.0280363	0.728427	0.99983
COG0240	0.00789637	0.729522	0.99983
ENOG41103B0	0.0174565	0.729847	0.99983
COG1003	0.012047	0.730773	0.99983
ENOG410ZJPA	0.0239755	0.730971	0.99983
COG0554	0.0107697	0.730998	0.99983
ENOG4111F8R	0.0288843	0.731993	0.99983
ENOG4111N3J	0.0164497	0.732042	0.99983
ENOG410XRS7	-0.0130362	0.732546	0.99983
COG0608	-0.00594938	0.732554	0.99983
ENOG410XTDI	0.0138234	0.732982	0.99983
ENOG410YF8F	-0.0188904	0.733124	0.99983
COG2819	-0.013197	0.73331	0.99983
COG1301	-0.0088731	0.733615	0.99983
COG1847	-0.0183016	0.734035	0.99983
COG0505	0.00644227	0.734787	0.99983
ENOG4111SDT	0.0531377	0.735224	0.99983
ENOG410XRX8	0.0266882	0.736268	0.99983
ENOG410XRCZ	-0.00947869	0.736341	0.99983
ENOG410XS3S	0.019021	0.736549	0.99983
ENOG410XVEX	-0.0152956	0.736602	0.99983
COG0061	0.00546315	0.73787	0.99983
ENOG4111TF8	-0.0235188	0.738904	0.99983
COG1752	-0.0120078	0.739011	0.99983
COG2373	0.011152	0.739846	0.99983
COG0550	-0.00490065	0.739949	0.99983
ENOG4111RZ5	-0.0156555	0.739963	0.99983
COG0854	0.013246	0.740279	0.99983
COG5520	-0.0152948	0.74035	0.99983
COG0331	0.00646655	0.740467	0.99983
ENOG410YYJU	0.0163791	0.741034	0.99983
COG3004	-0.0144378	0.741866	0.99983
ENOG4111EFS	0.0147001	0.742058	0.99983
COG0635	-0.00718961	0.742385	0.99983
COG3943	0.00953675	0.742625	0.99983
COG1173	0.0152479	0.742775	0.99983
COG0157	-0.00874806	0.743057	0.99983
ENOG410ZVB7	0.0210119	0.744391	0.99983
COG0484	0.00858549	0.744945	0.99983
ENOG4110SVC	-0.0150642	0.74517	0.99983
COG0816	-0.00758081	0.745284	0.99983
ENOG410XSDB	0.0206241	0.745286	0.99983
ENOG410XRNU	0.00984427	0.745414	0.99983
COG3645	-0.0152707	0.745882	0.99983
COG4656	0.00770732	0.746218	0.99983
COG1846	-0.00836421	0.746241	0.99983
ENOG410XRGD	0.0202221	0.746617	0.99983
COG0139	0.00673167	0.747278	0.99983
ENOG410XQ2J	-0.0285528	0.748078	0.99983
ENOG410XSU2	0.0158408	0.748821	0.99983
COG0807	0.00729787	0.749176	0.99983
ENOG41112QY	-0.0150079	0.749353	0.99983
COG4409	0.0120739	0.749691	0.99983
COG1120	-0.00462943	0.749759	0.99983
ENOG410XNMP	-0.01671	0.749971	0.99983
COG0452	-0.00565375	0.750311	0.99983
ENOG410XSC7	0.0118404	0.751183	0.99983
COG1204	0.0207909	0.75119	0.99983
ENOG410XNXE	-0.0182143	0.751339	0.99983
COG0583	-0.00997217	0.751668	0.99983
ENOG410XPB7	0.0113739	0.751701	0.99983
COG0456	0.0154732	0.751775	0.99983
COG1737	-0.0148772	0.752527	0.99983
COG0252	0.00583479	0.752694	0.99983
COG0760	0.0104859	0.753999	0.99983
COG3706	-0.0209034	0.754822	0.99983
ENOG410XQI4	0.0168487	0.754854	0.99983
COG3041	0.0189687	0.754857	0.99983
ENOG4111G4S	0.0250243	0.75504	0.99983
COG1830	-0.0186922	0.755384	0.99983
ENOG4111GMI	0.0212881	0.755424	0.99983
ENOG410ZZRH	-0.0110522	0.755874	0.99983
ENOG4110YS4	0.0278753	0.756025	0.99983
COG1160	-0.00715756	0.756384	0.99983
ENOG410XPE4	0.0283625	0.7569	0.99983
ENOG410YJ27	-0.017172	0.75691	0.99983
ENOG410XNTH	0.0101062	0.757324	0.99983
COG0513	0.00626612	0.757578	0.99983
ENOG4111S0N	-0.0118411	0.757782	0.99983
COG1194	0.00562938	0.757929	0.99983
COG0080	0.00816671	0.757941	0.99983
COG0247	-0.0104498	0.75805	0.99983
COG1346	0.00574832	0.75927	0.99983
ENOG410XSQN	-0.0181936	0.759289	0.99983
COG0197	0.00848295	0.759663	0.99983
COG2730	0.0132531	0.760072	0.99983
ENOG410ZHKD	0.0111412	0.760464	0.99983
COG0620	0.0134213	0.760596	0.99983
COG0641	-0.00866893	0.760714	0.99983
COG0538	0.00790926	0.760912	0.99983
COG0100	0.00854102	0.761435	0.99983
COG0297	0.00742572	0.761454	0.99983
COG1189	-0.0168668	0.761718	0.99983
ENOG410XNXG	0.0427279	0.763198	0.99983
COG0492	-0.00837919	0.763505	0.99983
COG1418	0.00741818	0.763656	0.99983
COG0295	-0.00779885	0.763664	0.99983
COG1044	0.00852927	0.76371	0.99983
COG0576	-0.00643717	0.76428	0.99983
COG0560	-0.00619256	0.764791	0.99983
ENOG4111HMG	-0.014911	0.764892	0.99983
COG2190	-0.016325	0.765444	0.99983
COG0747	-0.0121342	0.765514	0.99983
ENOG410XPAI	0.0198203	0.765664	0.99983
COG2110	0.0113729	0.766491	0.99983
ENOG4111J85	-0.0115205	0.766574	0.99983
COG0482	-0.00541602	0.766905	0.99983
COG1744	0.0153124	0.76716	0.99983
COG0162	0.00789197	0.768153	0.99983
COG3959	-0.0111761	0.769094	0.99983
COG0658	-0.00649124	0.7692	0.99983
COG0231	-0.00782635	0.769278	0.99983
COG1466	-0.00471139	0.769624	0.99983
COG0571	0.00607275	0.769643	0.99983
ENOG4111PK8	-0.0157267	0.770142	0.99983
COG0442	0.00831749	0.770697	0.99983
COG2954	0.00648573	0.77101	0.99983
COG0525	0.00795685	0.771567	0.99983
ENOG410Z39P	0.0139454	0.771777	0.99983
COG0737	0.0068328	0.771927	0.99983
COG1200	0.00638244	0.771944	0.99983
ENOG41121WJ	-0.0363481	0.771963	0.99983
ENOG410XQRC	0.00938963	0.771995	0.99983
COG1112	0.00903048	0.772468	0.99983
COG0657	0.00568008	0.772632	0.99983
COG1238	0.0104333	0.772692	0.99983
COG1080	0.0132018	0.772875	0.99983
COG0656	0.0104978	0.773115	0.99983
COG0503	0.00697169	0.773991	0.99983
COG1203	0.0140216	0.774074	0.99983
COG1051	-0.00737855	0.774199	0.99983
ENOG41120K9	-0.0159447	0.774836	0.99983
ENOG410ZKHX	0.0541365	0.775331	0.99983
COG2333	0.0124111	0.777432	0.99983
COG2185	-0.0122538	0.777547	0.99983
COG1014	0.0050712	0.777958	0.99983
ENOG4111H93	0.0331957	0.779351	0.99983
COG0389	0.00728727	0.779574	0.99983
ENOG410XQQ4	-0.0166188	0.780322	0.99983
COG0156	-0.00750114	0.780997	0.99983
COG3275	-0.0102983	0.781197	0.99983
COG0119	-0.00541988	0.781268	0.99983
ENOG410XQ9B	0.0129739	0.781472	0.99983
COG0324	0.00477202	0.78148	0.99983
COG4603	0.0169697	0.781719	0.99983
COG1172	-0.0134606	0.782536	0.99983
ENOG4111HCS	0.0303951	0.783476	0.99983
ENOG410XPWD	0.0108718	0.783556	0.99983
ENOG410XQYE	0.0104687	0.785234	0.99983
COG0858	0.00788821	0.785784	0.99983
COG0402	-0.0106121	0.786072	0.99983
COG1778	-0.00811183	0.787019	0.99983
COG1695	-0.0096032	0.788276	0.99983
ENOG41125RW	-0.0256048	0.788374	0.99983
COG0581	0.00937506	0.78867	0.99983
ENOG41108K1	-0.017797	0.78902	0.99983
ENOG4111GJN	0.0100592	0.789218	0.99983
COG5002	-0.017788	0.789507	0.99983
COG0102	-0.00607739	0.790113	0.99983
ENOG410Y3RI	0.0162764	0.790549	0.99983
COG1253	-0.00413325	0.790744	0.99983
COG1947	0.0040552	0.791104	0.99983
COG2176	0.0154482	0.791522	0.99983
COG1386	-0.0156295	0.79165	0.99983
COG2210	-0.0146208	0.79177	0.99983
COG0198	0.00658144	0.792022	0.99983
ENOG410ZW99	0.0106947	0.792685	0.99983
ENOG410ZZUN	-0.0211717	0.79277	0.99983
ENOG411004W	-0.0204251	0.793424	0.99983
COG3581	0.0113845	0.79351	0.99983
COG1283	0.00585107	0.793831	0.99983
COG0666	0.0169554	0.794877	0.99983
COG0148	-0.00574958	0.795661	0.99983
ENOG411225U	-0.0146508	0.795807	0.99983
COG0601	0.0130101	0.795986	0.99983
ENOG410Y1XP	0.021441	0.796047	0.99983
ENOG410Y5X3	-0.0125859	0.796067	0.99983
ENOG410XPM4	0.00880527	0.796454	0.99983
ENOG410XNX2	0.0109165	0.797476	0.99983
COG0471	-0.00459629	0.797684	0.99983
COG1313	-0.0143241	0.797908	0.99983
ENOG410Y8NU	0.016549	0.798375	0.99983
COG3176	0.00802801	0.798457	0.99983
COG1192	-0.00521058	0.799382	0.99983
COG2001	-0.00810843	0.800418	0.99983
COG0602	-0.00522952	0.800592	0.99983
COG0522	0.00619056	0.800853	0.99983
COG3292	0.0178389	0.801315	0.99983
ENOG410YBCD	-0.0150218	0.801336	0.99983
COG1879	0.00802966	0.801339	0.99983
ENOG4111MXZ	-0.0230063	0.80134	0.99983
COG2080	-0.0120765	0.801841	0.99983
COG0218	0.00675002	0.801972	0.99983
COG0773	-0.00535759	0.802098	0.99983
ENOG410YID9	-0.0240708	0.803046	0.99983
COG0165	0.00427347	0.803126	0.99983
COG1088	-0.00539829	0.803206	0.99983
COG0511	0.00455888	0.803259	0.99983
COG0533	-0.00785884	0.803416	0.99983
ENOG410XPRM	0.0153248	0.80352	0.99983
COG0784	-0.0104445	0.803591	0.99983
COG0597	-0.0129682	0.803824	0.99983
COG2323	-0.0165278	0.804257	0.99983
ENOG410Y5ZK	0.0124317	0.804739	0.99983
ENOG4111Q4W	-0.011757	0.805095	0.99983
COG0671	-0.00913472	0.805197	0.99983
COG0184	0.0054309	0.805202	0.99983
COG0564	0.0043399	0.80541	0.99983
ENOG410YDM8	-0.0214545	0.805452	0.99983
COG0622	0.0105797	0.805491	0.99983
COG0097	0.0053863	0.8055	0.99983
COG0047	-0.00394584	0.80582	0.99983
COG4509	-0.0130936	0.805957	0.99983
COG0046	-0.00396419	0.80617	0.99983
ENOG4111R9R	0.0189238	0.806982	0.99983
ENOG410XPBV	0.00890733	0.807093	0.99983
ENOG410XQXB	0.00789743	0.807322	0.99983
ENOG410XQ8A	-0.0119364	0.807436	0.99983
COG0093	0.00782548	0.807682	0.99983
COG0596	-0.0103492	0.80804	0.99983
ENOG410YA87	-0.0174877	0.809164	0.99983
ENOG410XT59	0.00969422	0.811531	0.99983
ENOG410XQCX	-0.0209518	0.811825	0.99983
ENOG410XTJD	-0.0252637	0.811867	0.99983
COG4724	0.0226103	0.812114	0.99983
COG0196	0.00347721	0.812295	0.99983
ENOG410Y9QN	-0.0216986	0.812329	0.99983
COG1186	-0.00660342	0.813082	0.99983
ENOG410XPUT	0.0233317	0.813291	0.99983
ENOG410ZAAE	0.00916485	0.814111	0.99983
COG0824	-0.00678149	0.81456	0.99983
COG1191	-0.0146344	0.814732	0.99983
COG1207	0.0122497	0.815064	0.99983
ENOG410ZVCD	0.00874258	0.815242	0.99983
COG0494	-0.0104042	0.815317	0.99983
COG2738	0.00662706	0.815525	0.99983
ENOG410ZQP3	0.0101587	0.815732	0.99983
COG2081	-0.0103995	0.815812	0.99983
COG0438	-0.00449685	0.815853	0.99983
ENOG410XQ4X	0.0116875	0.816262	0.99983
ENOG410XNWE	-0.00932452	0.816566	0.99983
ENOG4111JQD	0.00861233	0.816806	0.99983
COG2364	0.00825723	0.816899	0.99983
COG3884	0.00551094	0.817759	0.99983
COG0017	0.00796612	0.818111	0.99983
ENOG4111IZK	0.0135789	0.818251	0.99983
COG0289	-0.00494043	0.819445	0.99983
COG1682	-0.00896619	0.820114	0.99983
COG0125	0.0136758	0.820178	0.99983
COG1674	-0.00625368	0.820459	0.99983
COG2217	0.00493548	0.820504	0.99983
COG1802	-0.0105243	0.821079	0.99983
ENOG410Z8C3	0.0104511	0.821888	0.99983
COG0460	0.00339974	0.821928	0.99983
COG0193	0.00596306	0.822266	0.99983
COG0305	-0.00515164	0.822425	0.99983
COG0480	-0.00510415	0.822614	0.99983
COG2025	-0.00444215	0.822789	0.99983
COG0756	-0.00979672	0.823096	0.99983
COG0406	-0.0047306	0.823674	0.99983
COG1344	0.014518	0.823829	0.99983
COG0766	-0.00555111	0.823913	0.99983
ENOG410Z7X3	-0.0164635	0.824121	0.99983
COG5492	-0.0092827	0.825045	0.99983
COG0750	-0.0043997	0.8264	0.99983
COG0116	0.00405625	0.826814	0.99983
COG1473	-0.00871969	0.827154	0.99983
COG0014	-0.00402991	0.827202	0.99983
COG0448	-0.0115337	0.827323	0.99983
COG0708	0.00486422	0.827485	0.99983
ENOG410XQIS	0.0101264	0.828055	0.99983
ENOG4111MG2	-0.0188562	0.828283	0.99983
ENOG410Y4SU	0.0174634	0.828439	0.99983
COG1979	-0.00642109	0.828536	0.99983
ENOG41122GY	-0.00574225	0.829049	0.99983
COG1176	-0.00681351	0.829713	0.99983
ENOG410YWNZ	0.00848701	0.830533	0.99983
COG4468	-0.0123687	0.831604	0.99983
COG4166	-0.010881	0.831625	0.99983
COG4886	0.00865077	0.832148	0.99983
ENOG410XNVK	0.00953542	0.832466	0.99983
ENOG410YNNP	0.0311357	0.832597	0.99983
COG0820	-0.00577919	0.832813	0.99983
COG0486	-0.00472686	0.833207	0.99983
COG1206	0.0156855	0.833372	0.99983
COG1129	-0.00987484	0.833755	0.99983
COG0343	0.00626719	0.834052	0.99983
ENOG410XR99	0.00834987	0.834128	0.99983
COG1854	-0.00501514	0.834185	0.99983
COG0527	-0.00333879	0.834611	0.99983
COG0335	0.00508912	0.835027	0.99983
COG4584	0.0114658	0.835394	0.99983
COG2816	-0.00467057	0.835926	0.99983
COG2723	0.0109062	0.836902	0.99983
ENOG410YMT5	-0.00810204	0.837341	0.99983
COG1136	0.00534022	0.837771	0.99983
COG0573	0.00640678	0.838099	0.99983
COG1052	0.00280863	0.838638	0.99983
COG1299	0.01091	0.838825	0.99983
COG1178	-0.00934387	0.838902	0.99983
COG0009	-0.0035356	0.838957	0.99983
COG1164	-0.0139615	0.839561	0.99983
COG0330	-0.00633423	0.839848	0.99983
COG0587	0.00517734	0.839996	0.99983
COG2197	-0.00735781	0.840068	0.99983
ENOG410XPIZ	0.0150404	0.840133	0.99983
COG0287	-0.00913202	0.8402	0.99983
COG0469	0.0047883	0.840354	0.99983
COG1519	-0.00607283	0.840442	0.99983
ENOG410ZKFF	-0.0094707	0.840603	0.99983
COG0243	0.011961	0.841561	0.99983
ENOG4111W24	0.0049553	0.842047	0.99983
COG0381	-0.00536171	0.842167	0.99983
COG0498	0.00409781	0.842282	0.99983
COG0135	0.0050742	0.842628	0.99983
COG0772	0.00345097	0.842815	0.99983
COG0586	0.0058457	0.842917	0.99983
COG1902	-0.00695618	0.843265	0.99983
COG0216	0.00615089	0.843702	0.99983
COG1922	-0.00607595	0.84395	0.99983
ENOG4111EE9	-0.0123765	0.844332	0.99983
ENOG4111J4F	0.00688986	0.844582	0.99983
COG0475	-0.00471952	0.844741	0.99983
ENOG410XNW1	-0.0047282	0.845472	0.99983
COG0769	-0.00476258	0.846095	0.99983
ENOG410XNZD	0.00811159	0.846699	0.99983
ENOG4111PFY	-0.0119953	0.846731	0.99983
ENOG4111HPZ	-0.0119272	0.846911	0.99983
COG1560	0.00564814	0.847401	0.99983
COG4260	0.0116632	0.848093	0.99983
COG2382	0.0081958	0.848615	0.99983
COG4826	-0.0111151	0.848628	0.99983
COG5283	0.00889596	0.849725	0.99983
ENOG410XPF1	0.00627173	0.849863	0.99983
COG0617	0.00351947	0.850476	0.99983
ENOG410ZJP4	0.0208048	0.850624	0.99983
COG1762	-0.00962276	0.850754	0.99983
COG1472	-0.00512631	0.851965	0.99983
COG0774	0.00516891	0.852583	0.99983
ENOG410ZMYB	0.00781481	0.853095	0.99983
COG0204	0.00463344	0.853367	0.99983
COG0258	0.0040212	0.853844	0.99983
ENOG410XWI1	0.0158482	0.854137	0.99983
COG0632	-0.00440177	0.85422	0.99983
COG0477	0.00443502	0.854626	0.99983
ENOG410XQRS	0.00725271	0.854648	0.99983
COG0286	0.00476287	0.854783	0.99983
COG0551	0.011145	0.854848	0.99983
ENOG4111UA7	-0.00914608	0.855422	0.99983
ENOG410XQ51	-0.0121305	0.855551	0.99983
COG2008	-0.00422166	0.855926	0.99983
COG1596	0.00768844	0.855989	0.99983
COG2801	-0.00729138	0.85607	0.99983
ENOG4111YJG	-0.00910207	0.856378	0.99983
ENOG4111GVD	0.00951221	0.85685	0.99983
ENOG4111Z9Q	0.00788993	0.8569	0.99983
ENOG410XPRU	-0.0096803	0.857744	0.99983
ENOG410XNN3	-0.00873874	0.857941	0.99983
COG3754	0.00818585	0.858052	0.99983
ENOG411177X	-0.00864291	0.858217	0.99983
ENOG410ZR7H	-0.00945186	0.858317	0.99983
ENOG410XP53	-0.00937502	0.858468	0.99983
COG1488	-0.00771327	0.858596	0.99983
COG3325	0.0119927	0.858752	0.99983
ENOG410YECS	0.0145473	0.858934	0.99983
COG3436	0.00775701	0.859563	0.99983
COG2877	0.00560503	0.859698	0.99983
COG0187	0.00493751	0.860237	0.99983
COG1490	0.00405797	0.860328	0.99983
ENOG410XTC8	-0.00949299	0.861142	0.99983
COG0413	-0.00359502	0.861193	0.99983
COG0528	0.00553137	0.861843	0.99983
ENOG410XNNV	-0.00672113	0.862002	0.99983
COG0104	0.00437896	0.862045	0.99983
ENOG410ZBRU	0.00820934	0.8625	0.99983
COG1108	-0.00382971	0.862711	0.99983
COG0598	0.00345245	0.863191	0.99983
COG0082	0.00322095	0.863224	0.99983
ENOG410XNZG	0.00873077	0.864104	0.99983
COG0050	0.00483737	0.864163	0.99983
ENOG41122PE	0.00758281	0.8648	0.99983
ENOG410XRPP	-0.00688911	0.865218	0.99983
COG2304	-0.00404099	0.865398	0.99983
COG0735	-0.00299163	0.865583	0.99983
COG3968	-0.00310718	0.865883	0.99983
COG1307	-0.00881237	0.86622	0.99983
COG0301	0.0110616	0.86708	0.99983
ENOG4111MY9	-0.0142855	0.867104	0.99983
COG2908	0.00485313	0.867521	0.99983
COG4657	0.00381499	0.867793	0.99983
COG1161	0.0108567	0.867885	0.99983
COG1335	0.00752303	0.868337	0.99983
ENOG410XRT7	-0.00742677	0.868534	0.99983
COG2509	-0.003909	0.869102	0.99983
COG2017	0.00301565	0.86946	0.99983
COG2755	0.00463978	0.869628	0.99983
COG0039	0.00274082	0.869668	0.99983
COG4231	-0.00544384	0.869858	0.99983
COG1819	0.00674132	0.870481	0.99983
ENOG410XSHU	0.00715492	0.87054	0.99983
COG1538	-0.00550964	0.87326	0.99983
COG0134	-0.00385758	0.873368	0.99983
COG0090	0.00367189	0.873679	0.99983
COG1672	0.01033	0.874813	0.99983
COG1982	-0.00701416	0.874874	0.99983
ENOG410XQNF	-0.00558278	0.875002	0.99983
COG0817	0.00412539	0.875013	0.99983
COG0524	-0.00226333	0.875676	0.99983
COG1785	-0.00603779	0.876072	0.99983
COG0284	0.00284791	0.876503	0.99983
COG1530	-0.00372487	0.8769	0.99983
COG0416	-0.00789867	0.876919	0.99983
COG3617	-0.00729604	0.877158	0.99983
ENOG410XPFA	-0.0066853	0.877381	0.99983
ENOG410YA89	-0.00745146	0.877409	0.99983
COG2211	-0.0045124	0.878078	0.99983
ENOG410YUUC	0.0102367	0.878438	0.99983
COG1541	0.00614178	0.878558	0.99983
COG1232	0.00905786	0.878602	0.99983
ENOG410XUCJ	0.0140854	0.879048	0.99983
COG3867	0.00647742	0.879148	0.99983
COG0826	-0.00260853	0.879367	0.99983
COG0414	0.00328565	0.879626	0.99983
COG0703	-0.00352452	0.879777	0.99983
COG0691	0.00436486	0.879925	0.99983
COG1932	0.0035281	0.880415	0.99983
COG1970	-0.00465058	0.880486	0.99983
COG0096	-0.00362442	0.880516	0.99983
ENOG41129TD	-0.00914127	0.881313	0.99983
ENOG410XSWU	-0.00761066	0.881577	0.99983
COG0224	-0.00351841	0.88215	0.99983
COG1175	-0.00719236	0.882271	0.99983
COG1445	0.00799937	0.882895	0.99983
COG0526	-0.00316428	0.883257	0.99983
COG4225	0.00648362	0.883879	0.99983
COG1501	0.00427896	0.884486	0.99983
COG0614	0.00680586	0.885092	0.99983
ENOG4111IV2	0.00603069	0.885152	0.99983
COG2878	-0.00238297	0.885211	0.99983
COG4177	-0.00717446	0.885302	0.99983
COG4953	0.0086818	0.885382	0.99983
COG2884	-0.00315663	0.885872	0.99983
COG0517	-0.00356663	0.886164	0.99983
ENOG410XPK3	-0.0214948	0.886231	0.99983
COG3525	-0.00488984	0.887187	0.99983
COG1461	0.00846939	0.887237	0.99983
COG0607	-0.00526066	0.887352	0.99983
ENOG4111T6Y	-0.00719149	0.887563	0.99983
COG2205	0.0042997	0.888426	0.99983
COG0443	0.00389064	0.888882	0.99983
COG1807	-0.00486328	0.889639	0.99983
COG1185	0.00327234	0.889956	0.99983
COG4412	0.0148624	0.890243	0.99983
COG3468	0.0139517	0.890984	0.99983
ENOG410XQBW	-0.0105313	0.8911	0.99983
COG0677	0.00613623	0.891401	0.99983
ENOG41127P0	0.0179952	0.891577	0.99983
COG1211	0.00287497	0.891619	0.99983
COG0213	-0.0112252	0.89163	0.99983
COG2188	-0.00470811	0.8917	0.99983
COG2942	-0.00456961	0.892391	0.99983
COG0127	0.00329792	0.892948	0.99983
COG2805	-0.00801692	0.893015	0.99983
ENOG410XPYX	0.00480746	0.893033	0.99983
ENOG410XSF8	0.00531605	0.893106	0.99983
COG3580	0.00572016	0.893196	0.99983
ENOG4111GUV	-0.00559306	0.89381	0.99983
ENOG410Y6W0	0.00677197	0.894272	0.99983
ENOG4111WDZ	-0.00572537	0.894351	0.99983
COG1966	-0.00215262	0.894474	0.99983
COG0616	-0.00436027	0.894543	0.99983
COG0117	-0.00261883	0.894625	0.99983
COG0238	0.00318813	0.894801	0.99983
ENOG410XSCY	-0.00874391	0.89483	0.99983
COG2265	0.00421461	0.895076	0.99983
COG2715	0.00265748	0.895138	0.99983
ENOG410ZVHG	-0.00628466	0.895367	0.99983
ENOG410XRHT	0.00836825	0.895875	0.99983
COG4227	-0.00730301	0.895951	0.99983
COG2311	-0.00623219	0.896525	0.99983
COG1215	0.00318577	0.897534	0.99983
ENOG410ZR84	-0.00869549	0.897544	0.99983
COG1409	-0.00445629	0.8981	0.99983
COG4799	0.00245969	0.898115	0.99983
COG0264	0.00374588	0.898118	0.99983
COG4100	-0.00808817	0.898119	0.99983
COG0012	0.00450561	0.898912	0.99983
COG0199	0.00344571	0.89913	0.99983
ENOG410XPGN	-0.00890458	0.899212	0.99983
ENOG410YHV8	0.0360748	0.900234	0.99983
COG0739	-0.00203834	0.900526	0.99983
COG0234	0.00313622	0.901719	0.99983
ENOG410XQI3	-0.00908825	0.902232	0.99983
ENOG410XSI9	-0.00949359	0.902345	0.99983
ENOG410ZINS	0.0049295	0.90255	0.99983
COG2865	-0.00420247	0.902699	0.99983
COG3022	-0.00360647	0.902745	0.99983
ENOG410XPY2	0.00763344	0.903115	0.99983
COG3345	0.00254243	0.903143	0.99983
COG0687	0.00322996	0.903167	0.99983
COG0536	0.00320189	0.903492	0.99983
COG0211	0.00336607	0.903669	0.99983
ENOG410YFS4	0.0316886	0.903963	0.99983
COG1748	-0.00329949	0.904094	0.99983
ENOG410YVEC	-0.0104124	0.904206	0.99983
ENOG410ZVCF	0.00487073	0.905408	0.99983
COG0757	0.00257954	0.905586	0.99983
COG4591	0.00399997	0.905777	0.99983
ENOG410XNPK	-0.00735891	0.905778	0.99983
COG3458	0.005767	0.906461	0.99983
COG3635	0.00377319	0.90656	0.99983
COG0300	0.00236845	0.906761	0.99983
COG0793	-0.00305062	0.907071	0.99983
COG0044	-0.0021706	0.907637	0.99983
ENOG410XQ2Q	0.00423833	0.908128	0.99983
COG0451	-0.00216066	0.908757	0.99983
COG1034	-0.00511911	0.908806	0.99983
COG0426	0.00297105	0.908913	0.99983
COG0186	0.00283625	0.910894	0.99983
ENOG410XTD8	0.00832441	0.91118	0.99983
COG1284	0.00191695	0.911413	0.99983
COG0290	-0.00252609	0.911479	0.99983
COG1960	0.00191145	0.912311	0.99983
COG0468	-0.00332145	0.912464	0.99983
ENOG410XT32	-0.00874937	0.91279	0.99983
COG0210	-0.00254446	0.913283	0.99983
COG0488	0.0016852	0.913728	0.99983
COG0589	0.00338283	0.913908	0.99983
COG1539	-0.00198404	0.914359	0.99983
COG0042	0.00198922	0.914544	0.99983
ENOG410XPHB	0.00445344	0.914634	0.99983
COG0563	0.0032091	0.915881	0.99983
COG0194	-0.0025296	0.915946	0.99983
ENOG410XSFU	-0.00648938	0.916104	0.99983
COG2431	-0.00354457	0.916116	0.99983
COG0840	-0.00595211	0.916279	0.99983
COG1126	-0.00423489	0.916796	0.99983
COG4623	0.00373542	0.916848	0.99983
COG1159	0.00255752	0.917215	0.99983
ENOG410XQ2W	0.00774947	0.917956	0.99983
COG3293	0.00788501	0.918314	0.99983
ENOG410ZKW2	0.00969469	0.918461	0.99983
ENOG4111YIU	0.00770007	0.918706	0.99983
COG0353	0.00305164	0.920154	0.99983
ENOG4111Z6I	0.00380299	0.920628	0.99983
COG1115	0.00236093	0.921228	0.99983
COG3655	0.00353368	0.923172	0.99983
COG0256	-0.00206161	0.923185	0.99983
COG0328	-0.00503961	0.923238	0.99983
COG3481	0.00514411	0.923623	0.99983
COG1266	-0.00403811	0.923727	0.99983
COG0558	-0.00334606	0.923987	0.99983
COG0370	0.00251539	0.924157	0.99983
ENOG410ZD2Z	-0.00594104	0.925022	0.99983
COG1190	0.002441	0.92509	0.99983
COG1263	0.00483701	0.925132	0.99983
COG1576	0.00222585	0.925281	0.99983
ENOG410XQVA	-0.00387806	0.925698	0.99983
COG4289	0.00491991	0.926189	0.99983
COG0128	-0.00150623	0.926264	0.99983
COG0379	0.00201498	0.926403	0.99983
COG1214	-0.00155404	0.927525	0.99983
COG0842	0.00207075	0.928977	0.99983
ENOG4111GII	0.00357213	0.929129	0.99983
COG0201	-0.00217264	0.930331	0.99983
ENOG4111TEE	-0.00549606	0.930516	0.99983
COG1363	0.00550866	0.930635	0.99983
COG1015	0.00563482	0.930871	0.99983
COG2721	-0.00268449	0.931158	0.99983
COG0018	-0.00230049	0.931269	0.99983
COG0059	0.00194441	0.931445	0.99983
COG1171	-0.00251492	0.931699	0.99983
ENOG410XR3E	-0.00433382	0.93171	0.99983
COG2502	-0.00172766	0.932534	0.99983
COG0236	-0.00169131	0.932788	0.99983
COG2003	-0.00175635	0.933543	0.99983
COG1252	-0.00406344	0.934283	0.99983
COG1924	0.00339136	0.935298	0.99983
COG4946	0.00513579	0.935332	0.99983
COG4870	0.00557821	0.935695	0.99983
ENOG410XQ4U	-0.00371124	0.935715	0.99983
ENOG4111N5G	-0.00504083	0.936862	0.99983
COG0296	0.00151463	0.939783	0.99983
COG0092	0.00176901	0.939812	0.99983
ENOG410YEI3	-0.00571543	0.940204	0.99983
COG4659	-0.00129136	0.940673	0.99983
COG0173	0.00216302	0.940829	0.99983
COG1063	-0.0016352	0.941126	0.99983
COG0246	0.00204908	0.941976	0.99983
COG0152	0.00139483	0.943543	0.99983
COG1247	-0.00236317	0.943774	0.99983
ENOG4111U9Y	-0.00395726	0.943822	0.99983
ENOG4111P3R	0.00550726	0.945064	0.99983
COG2240	-0.00147137	0.945518	0.99983
ENOG4111QY1	-0.00321581	0.945557	0.99983
ENOG410Y4TD	-0.0037106	0.946543	0.99983
COG1183	0.0016188	0.946888	0.99983
ENOG410XQ8K	-0.00424516	0.946915	0.99983
COG0652	-0.00145921	0.947146	0.99983
COG2848	0.00286596	0.947195	0.99983
COG0308	-0.0036342	0.947363	0.99983
ENOG410XNW6	-0.00367159	0.947842	0.99983
ENOG410XQM3	0.00488533	0.948329	0.99983
COG0361	-0.0025293	0.948555	0.99983
ENOG4110J45	0.00741282	0.949155	0.99983
ENOG4111PW0	-0.00373447	0.949561	0.99983
COG1294	0.0018602	0.950323	0.99983
COG2216	-0.00367775	0.950541	0.99983
ENOG410ZB20	-0.00445199	0.950768	0.99983
ENOG410ZF8H	0.0040601	0.950826	0.99983
COG1145	-0.002209	0.950937	0.99983
COG0623	0.00242364	0.952121	0.99983
COG0395	-0.00298994	0.952533	0.99983
ENOG410XQXV	0.0034593	0.952907	0.99983
ENOG410YWJ4	0.00407136	0.953293	0.99983
COG0575	-0.000933348	0.953792	0.99983
COG0591	-0.00127593	0.954086	0.99983
COG3550	0.00249381	0.95431	0.99983
ENOG410XR5T	-0.0023171	0.954392	0.99983
COG0272	-0.00157316	0.954523	0.99983
COG2086	-0.00109803	0.955407	0.99983
COG0325	0.00110975	0.955521	0.99983
COG4725	-0.00353287	0.95594	0.99983
ENOG4111PBC	0.00243163	0.956169	0.99983
COG1119	-0.00211878	0.956214	0.99983
COG1177	0.00166388	0.956418	0.99983
ENOG41120IY	0.0021633	0.956945	0.99983
ENOG4111GMQ	-0.00403038	0.957056	0.99983
ENOG41110TH	0.00485506	0.957189	0.99983
COG0037	-0.000898719	0.958078	0.99983
COG1212	0.00131447	0.959583	0.99983
COG0562	-0.00179084	0.960283	0.99983
COG3055	0.00337255	0.960399	0.99983
COG0792	0.0010404	0.960491	0.99983
ENOG410Y9YJ	0.0136811	0.960623	0.99983
COG1609	0.00116056	0.96063	0.99983
ENOG4111SXP	0.00249184	0.960821	0.99983
COG3274	-0.00228564	0.961514	0.99983
COG0706	0.000806566	0.961633	0.99983
ENOG4111JYJ	-0.00300426	0.961844	0.99983
ENOG4111WHU	-0.00717738	0.9623	0.99983
ENOG410YDFB	-0.00357803	0.962358	0.99983
COG2369	0.00334878	0.962542	0.99983
COG3727	-0.00158605	0.963184	0.99983
ENOG410YBRR	0.00344887	0.964324	0.99983
COG0612	-0.000968157	0.964824	0.99983
ENOG410Y8FN	0.00243033	0.964927	0.99983
COG0169	-0.000920649	0.965375	0.99983
COG0108	-0.00101585	0.9657	0.99983
COG5527	-0.00446434	0.965857	0.99983
COG0215	-0.00113414	0.966013	0.99983
COG0629	-0.00131625	0.966064	0.99983
ENOG410XPDP	0.00287147	0.966091	0.99983
COG0277	0.00197545	0.966157	0.99983
COG0188	0.00106566	0.966405	0.99983
ENOG410XNQ2	-0.0018585	0.96679	0.99983
ENOG410XNZX	0.00160558	0.967142	0.99983
ENOG410XNZW	0.0014978	0.967298	0.99983
ENOG410XSYT	-0.00229382	0.967833	0.99983
COG1117	-0.0013478	0.968071	0.99983
COG1309	0.00166382	0.96883	0.99983
COG0147	0.000979838	0.968857	0.99983
COG1385	0.000800961	0.969004	0.99983
COG3669	0.00117954	0.96914	0.99983
COG0466	-0.000856995	0.969983	0.99983
COG1011	-0.000670956	0.971592	0.99983
COG0031	0.000702508	0.971939	0.99983
ENOG410YC8I	-0.00316234	0.971952	0.99983
COG2273	-0.00127653	0.972196	0.99983
COG1066	-0.000584517	0.972963	0.99983
COG0705	0.000826816	0.973064	0.99983
COG0036	-0.000838138	0.973857	0.99983
COG0281	-0.000590941	0.974135	0.99983
COG0130	0.000987179	0.974141	0.99983
ENOG4111F8N	0.00248801	0.974173	0.99983
COG1198	-0.0006881	0.974238	0.99983
COG0283	0.000641957	0.9753	0.99983
COG1132	0.00107347	0.976534	0.99983
COG0174	-0.000866694	0.976657	0.99983
COG0683	-0.0014086	0.976945	0.99983
COG4209	0.0015931	0.97706	0.99983
COG0072	0.000748287	0.977354	0.99983
ENOG410XPPT	-0.00163435	0.977435	0.99983
COG0118	-0.00049141	0.977599	0.99983
ENOG410ZWIF	-0.00223882	0.977804	0.99983
ENOG410XPJ8	0.000874302	0.977851	0.99983
ENOG4111J26	-0.00128954	0.977863	0.99983
ENOG4112986	-0.00155518	0.977882	0.99983
ENOG4111GWY	-0.00112147	0.978008	0.99983
ENOG410XNR2	-0.000853247	0.978385	0.99983
ENOG410YI0U	-0.00122455	0.978589	0.99983
COG2425	0.00126182	0.97983	0.99983
ENOG410YVH4	0.00550457	0.980163	0.99983
ENOG410XQP2	0.000982649	0.980215	0.99983
COG0372	-0.000709356	0.981227	0.99983
ENOG4111VUP	0.00380679	0.981697	0.99983
COG0106	0.000412499	0.982492	0.99983
COG5523	0.000735505	0.983515	0.99983
COG0609	-0.000344185	0.983579	0.99983
COG0675	-0.00112248	0.983962	0.99983
COG0177	0.000507551	0.984092	0.99983
COG0458	0.000295211	0.984621	0.99983
COG0360	-0.000428606	0.985028	0.99983
COG1048	-0.000489751	0.985136	0.99983
COG0140	-0.000403094	0.985276	0.99983
COG1894	-0.000800974	0.985433	0.99983
COG0579	0.00120593	0.9855	0.99983
COG1951	-0.000400685	0.985545	0.99983
ENOG41124G7	-0.00110828	0.986217	0.99983
ENOG410XQI8	-0.000755385	0.986969	0.99983
[truncated: 41 more rows]

## Sheet: TableS5
Table S5. Sensitivity differential abundance analysis in endometriosis and control groups. Species with a prevalence >10% and relative abundance ≥0.1% were compared in endometriosis and control groups after excluding women with age >50, using an Analysis of Compositions of Microbiomes with Bias Correction (ANCOM-BC).
Species	logFC	p-value	Adjusted p-value
Phascolarctobacterium sp.	-0.688695	0.000928257	0.82058
Romboutsia timonensis	0.540702	0.00302188	0.985016
Desulfovibrionaceae bacterium	-0.548161	0.0067293	0.985016
Bilophila sp. 4_1_30	-0.550139	0.00773594	0.985016
Prevotella multisaccharivorax	0.681401	0.00786818	0.985016
Trichomonas vaginalis	0.749153	0.00954567	0.985016
Clostridium sp. CAG:307	0.879202	0.0112064	0.985016
Prevotella intermedia	0.263737	0.0117457	0.985016
Firmicutes bacterium CAG:345	0.740767	0.0130249	0.985016
Prevotella stercorea CAG:629	0.302266	0.014378	0.985016
Clostridium sp. CAG:1193	-0.800978	0.0159099	0.985016
Acetobacter sp. CAG:977	-0.89923	0.0167488	0.985016
Prevotella sp. CAG:5226	0.369535	0.0168514	0.985016
Bilophila wadsworthia	-0.522866	0.0199221	0.985016
Prevotella sp. CAG:474	0.259453	0.0205644	0.985016
Neglecta timonensis	0.22451	0.0221019	0.985016
Odoribacter sp. 43_10	-0.288294	0.0235623	0.985016
Alistipes obesi	-0.368173	0.0237593	0.985016
Roseburia sp. CAG:45	-0.466019	0.0251802	0.985016
Ruminococcus sp. CAG:254	0.324376	0.0261062	0.985016
Tritrichomonas foetus	0.741023	0.0269132	0.985016
Phascolarctobacterium sp. CAG:266	-0.576603	0.0308383	0.985016
Firmicutes bacterium CAG:449	0.427251	0.0374846	0.985016
Bifidobacterium longum	0.338625	0.0382677	0.985016
Clostridium sp. CAG:964	0.193518	0.039881	0.985016
Collinsella sp. CAG:166	0.112495	0.0402772	0.985016
Clostridium sp. AF36-4	-0.421635	0.0404887	0.985016
Anaeroplasma bactoclasticum	0.459698	0.0410492	0.985016
Clostridium sp. CAG:62	-0.381792	0.0413872	0.985016
Prevotella sp. P4-76	0.548921	0.0418142	0.985016
Prevotella sp. AGR2160	0.535608	0.0431527	0.985016
Corallococcus sp. CAG:1435	0.37496	0.044099	0.985016
Clostridium sp. CAG:609	-0.647206	0.0448124	0.985016
Prevotella ruminicola	0.435454	0.0470474	0.985016
Clostridiales bacterium CCNA10	-0.24808	0.0472018	0.985016
Coprococcus eutactus CAG:665	0.157112	0.0485868	0.985016
Prevotella sp. AM42-24	0.478785	0.0528347	0.985016
Prevotella sp. P3-122	0.396595	0.0563208	0.985016
Firmicutes bacterium CAG:631	0.461136	0.0577776	0.985016
Firmicutes bacterium CAG:313	0.68725	0.0619216	0.985016
Firmicutes bacterium CAG:102	-0.314542	0.0620434	0.985016
Paeniclostridium sordellii	0.297649	0.0631229	0.985016
Clostridium sp. AF37-5	-0.363925	0.0632093	0.985016
Firmicutes bacterium CAG:103	0.209809	0.0681216	0.985016
Prevotella sp. CAG:732	0.238996	0.0689785	0.985016
Firmicutes bacterium CAG:272	0.178196	0.0699527	0.985016
methanogenic archaeon mixed culture ISO4-G1	-0.561591	0.0704116	0.985016
Clostridium sp. CAG:568	0.440483	0.0714332	0.985016
Haemophilus parainfluenzae	0.432578	0.0722155	0.985016
Prevotella sp. P4-51	0.381943	0.0774042	0.985016
Firmicutes bacterium CAG:466	-0.157575	0.0780801	0.985016
Acetobacter sp. 46_36	-0.509182	0.0799083	0.985016
Bacteroides congonensis	-0.266896	0.0801924	0.985016
Gemmiger sp. An120	0.170436	0.0802593	0.985016
Blautia sp. CAG:257	-0.157779	0.0803933	0.985016
Butyricimonas sp. Marseille-P3923	-0.241062	0.0823255	0.985016
Firmicutes bacterium CAG:822	-0.433639	0.0836241	0.985016
Intestinimonas butyriciproducens	-0.141621	0.0840072	0.985016
Prevotella sp. CAG:1092	0.188005	0.0854693	0.985016
Clostridium sp. CAG:557	0.4734	0.0875662	0.985016
Phascolarctobacterium faecium	-0.709271	0.0882806	0.985016
Clostridium sp. CAG:307_30_263	0.485898	0.0907435	0.985016
Dialister sp. CAG:357	0.131412	0.0908348	0.985016
Ruminococcus champanellensis	0.175012	0.0916772	0.985016
Clostridium sp. CAG:465	0.333836	0.0917537	0.985016
Ruminococcus flavefaciens	0.162975	0.0931862	0.985016
Bacteroidales bacterium KA00344	0.201051	0.0944307	0.985016
Bacteroides sp. 1_1_14	-0.275511	0.0951185	0.985016
Bacteroides sp. CAG:927	0.228043	0.0958176	0.985016
Coprococcus comes	0.166672	0.096115	0.985016
Azospirillum sp. 51_20	-0.714539	0.0994175	0.985016
uncultured bacterium 34R1	0.200588	0.100067	0.985016
Eubacterium sp. 36_13	0.444106	0.100186	0.985016
Parabacteroides sp. D26	-0.27646	0.102575	0.985016
Cloacibacillus sp. An23	-0.404448	0.1035	0.985016
Clostridium sp. CAG:62_40_43	-0.369676	0.104014	0.985016
Ruminococcus callidus	0.198703	0.106573	0.985016
Alistipes sp. AM16-43	-0.347731	0.108863	0.985016
Bacteroides salyersiae	-0.334728	0.108876	0.985016
Parabacteroides sp. CAG:409	-0.334249	0.110446	0.985016
uncultured Roseburia sp.	-0.197826	0.111319	0.985016
Proteobacteria bacterium CAG:495	-0.684769	0.112373	0.985016
Bacteroides sp. OF04-15BH	0.263619	0.113832	0.985016
Anaerofilum sp. An201	0.121955	0.114339	0.985016
Eubacterium sp. CAG:248	0.305902	0.120553	0.985016
Roseburia sp. CAG:197_41_10	0.252908	0.121018	0.985016
Eubacterium sp. CAG:252	0.25905	0.122424	0.985016
Coprococcus eutactus	0.197797	0.122861	0.985016
Acidiphilium sp. CAG:727	0.314501	0.123223	0.985016
Eubacterium sp. CAG:274	0.384328	0.123612	0.985016
Rhizobium freirei	-0.126535	0.124522	0.985016
bacterium P201	0.249331	0.125345	0.985016
Collinsella sp. CAG:289	0.0873904	0.126096	0.985016
Clostridium sp. CAG:356	0.302157	0.131962	0.985016
Eggerthella sp. CAG:209	0.114827	0.132195	0.985016
Anaerotignum sp. KCTC 15736	-0.344572	0.132628	0.985016
Eubacterium ventriosum	-0.184803	0.13388	0.985016
Flavobacteriales bacterium	-0.462398	0.13605	0.985016
CrAssphage sp.	-0.593546	0.136056	0.985016
Alloprevotella sp. E39	0.420118	0.141715	0.985016
Firmicutes bacterium CAG:240	0.117765	0.143138	0.985016
Clostridium sp. CAG:628	-0.569567	0.145568	0.985016
Bacteroides thetaiotaomicron	-0.218147	0.145832	0.985016
Bacteroides sp. 14(A)	-0.310179	0.147679	0.985016
Bacteroides sp. An19	0.256054	0.148615	0.985016
Clostridium sp. AF34-10BH	-0.236049	0.149749	0.985016
Bacteroides eggerthii	-0.275317	0.149948	0.985016
Prevotella sp. 885	0.338773	0.150882	0.985016
Butyricimonas sp. Marseille-P4593	-0.231998	0.153713	0.985016
Clostridium sp. CAG:440	0.32418	0.154107	0.985016
Bacteroides sp. CAG:530	0.271807	0.154224	0.985016
Veillonella sp. CAG:933	-0.375525	0.154248	0.985016
Ruminococcaceae bacterium	0.201676	0.154486	0.985016
Prevotella stercorea	0.263872	0.157115	0.985016
Bacteroides sp. CAG:709	0.311723	0.158644	0.985016
[Clostridium] clostridioforme	-0.133991	0.159737	0.985016
Ruminococcus sp. CAG:177	-0.381127	0.161003	0.985016
Rhizobium etli	-0.097672	0.161143	0.985016
Chitinophaga sp. K20C18050901	-0.471465	0.163012	0.985016
Subdoligranulum sp. AM16-9	0.144757	0.163165	0.985016
Candidatus Gastranaerophilales bacterium HUM_9	-0.459465	0.163869	0.985016
Phascolarctobacterium sp. CAG:207	-0.43817	0.164485	0.985016
Firmicutes bacterium CAG:460	-0.563692	0.165298	0.985016
Clostridium sp. CAG:793	0.316398	0.167185	0.985016
Hydrogenophaga sp. T4	-0.113051	0.168593	0.985016
Clostridium sp. M62_1	0.0836919	0.16877	0.985016
Ruminococcus lactaris	-0.252099	0.169969	0.985016
Bacteroides sp. CAG:770	0.34523	0.170485	0.985016
Acetobacter sp. CAG:267	-0.567362	0.171675	0.985016
Alistipes ihumii	-0.302261	0.173558	0.985016
Prevotella sp. tf2-5	0.308043	0.178169	0.985016
Lachnospiraceae bacterium GAM79	-0.194125	0.17868	0.985016
Coprococcus sp. CAG:131-related_45_246	-0.148962	0.178967	0.985016
Prevotella sp. AM34-19LB	0.433209	0.17939	0.985016
Blastocystis sp. subtype 4	0.421617	0.179592	0.985016
Prevotella copri CAG:164	0.199111	0.180489	0.985016
Clostridium sp. CAG:343	0.36598	0.184012	0.985016
[Eubacterium] siraeum	0.23722	0.184439	0.985016
Coraliomargarita sp. CAG:312	-0.439186	0.186674	0.985016
Culturomica massiliensis	-0.208949	0.187172	0.985016
Azospirillum sp. 47_25	-0.463478	0.18755	0.985016
Coprobacillus sp. CAG:826	0.383188	0.192116	0.985016
Prevotella sp. CAG:604	0.183777	0.194746	0.985016
Oscillibacter valericigenes	-0.109438	0.19532	0.985016
Prevotella sp. CAG:891	0.149606	0.200254	0.985016
Parabacteroides goldsteinii	-0.170347	0.201325	0.985016
Clostridium sp. CAG:492	0.288806	0.203504	0.985016
Bacteroides salanitronis	0.209121	0.204331	0.985016
Prevotella sp. CAG:924	0.173056	0.206586	0.985016
Prevotella sp. P5-64	0.371838	0.207313	0.985016
Faecalibacterium sp. AF10-46	0.119413	0.20896	0.985016
Eubacterium sp. CAG:86	0.292265	0.209263	0.985016
Bacteroides sp. OM05-10AA	-0.189367	0.213046	0.985016
Butyrivibrio fibrisolvens	0.0843097	0.213217	0.985016
Clostridium sp. CAG:533	-0.461966	0.213521	0.985016
Bacteroides sp. AM22-3LB	0.245357	0.213775	0.985016
Mycoplasma sp. CAG:611	-0.461097	0.214597	0.985016
Faecalibacterium sp. AM43-5AT	0.126698	0.216918	0.985016
Clostridium sp. OM08-29	0.230106	0.21732	0.985016
Alistipes onderdonkii	-0.223323	0.217828	0.985016
Clostridium sp. CAG:288	0.31366	0.21802	0.985016
Bifidobacterium pseudocatenulatum	0.258568	0.218225	0.985016
Brachyspira sp. CAG:484	-0.432536	0.218376	0.985016
Bacteroides sp. Marseille-P3684	-0.302821	0.220218	0.985016
Bacteroides faecis	-0.211947	0.222093	0.985016
Firmicutes bacterium CAG:321_26_22	-0.330128	0.222219	0.985016
Bacteroides stercorirosoris	-0.231101	0.223846	0.985016
Parabacteroides sp. An277	-0.25659	0.225621	0.985016
Bordetella pertussis	-0.0978553	0.227839	0.985016
Clostridium sp. 42_12	0.0935679	0.228058	0.985016
Blautia sp. KLE 1732	0.122934	0.228905	0.985016
Firmicutes bacterium CAG:321	-0.428977	0.229284	0.985016
Coprococcus catus	0.107071	0.231005	0.985016
Oxalobacter formigenes	-0.287783	0.231607	0.985016
Clostridium sp. CAG:58	-0.139336	0.231847	0.985016
Bacteroides sp. AM23-18	-0.200231	0.234132	0.985016
Pseudomonas syringae	-0.079025	0.235237	0.985016
Roseburia sp. CAG:100	0.192814	0.235443	0.985016
Prevotella sp. CAG:617	-0.183755	0.235892	0.985016
Mediterranea massiliensis	-0.23532	0.237518	0.985016
Clostridium sp. CAG:417	-0.344304	0.239	0.985016
Marvinbryantia formatexigens	0.081893	0.240107	0.985016
[Clostridium] methylpentosum	0.0735635	0.240374	0.985016
Roseburia sp. CAG:197	0.184931	0.241603	0.985016
Megasphaera elsdenii CAG:570	0.0788463	0.242263	0.985016
Azospirillum sp. CAG:260	-0.405789	0.24294	0.985016
Verrucomicrobia bacterium CAG:312_58_20	-0.398552	0.244045	0.985016
Bacteroides barnesiae	-0.206983	0.245052	0.985016
Eggerthella sp. CAG:1427	-0.0806242	0.245107	0.985016
Clostridium sp. CAG:245_30_32	0.289758	0.247959	0.985016
Azospirillum sp. CAG:239	-0.43068	0.250747	0.985016
Mesorhizobium plurifarium	0.0804528	0.253451	0.985016
Clostridium sp. CAG:91	-0.199293	0.25372	0.985016
Thiocapsa sp. KS1	-0.0917196	0.257795	0.985016
Bacteroides sp. AM16-15	0.239162	0.25809	0.985016
Pseudoflavonifractor sp. An184	-0.0999939	0.2587	0.985016
Firmicutes bacterium HGW-Firmicutes-16	0.13539	0.260099	0.985016
Azospirillum brasilense	-0.0825844	0.260543	0.985016
Prevotella sp. CAG:1185	0.236639	0.261248	0.985016
Xanthomonas citri	-0.0827306	0.261958	0.985016
Bacteroides ndongoniae	-0.193994	0.262392	0.985016
Prevotella sp. Marseille-P4119	0.251901	0.264184	0.985016
Clostridium sp. CAG:762	-0.347784	0.264615	0.985016
Alistipes sp. 56_sp_Nov_56_25	-0.161427	0.267906	0.985016
Tenericutes bacterium HGW-Tenericutes-4	0.271632	0.268338	0.985016
Butyricimonas virosa	-0.162479	0.269577	0.985016
Alistipes sp. AF14-19	-0.181067	0.271287	0.985016
uncultured crAssphage	-0.474799	0.271659	0.985016
Firmicutes bacterium CAG:145	-0.140231	0.271971	0.985016
Pseudoflavonifractor sp. AF19-9AC	-0.0884277	0.27242	0.985016
Ralstonia solanacearum	-0.088865	0.272953	0.985016
Clostridium sp. L2-50	-0.118019	0.274238	0.985016
Bacteroides sp. CAG:1076	-0.231293	0.275865	0.985016
Candidatus Gastranaerophilales bacterium HUM_1	0.358982	0.275943	0.985016
Ruminococcus sp. OM06-36AC	0.208764	0.276196	0.985016
Bifidobacterium bifidum	0.11685	0.277578	0.985016
Bacteroidales bacterium	0.174934	0.278119	0.985016
Firmicutes bacterium HGW-Firmicutes-9	0.177932	0.279151	0.985016
Clostridium sp. CAG:167	-0.255549	0.279386	0.985016
Prevotella sp. P2-180	0.236918	0.280603	0.985016
Eubacterium siraeum CAG:80	0.22567	0.280931	0.985016
Akkermansia sp. CAG:344	-0.157054	0.281579	0.985016
Clostridiaceae bacterium	-0.190177	0.281933	0.985016
Prevotella sp. CAG:520	0.166801	0.282451	0.985016
Bacteroides massiliensis	0.167741	0.282797	0.985016
Flavonifractor sp. An82	-0.0927026	0.282895	0.985016
Alistipes sp. AL-1	-0.203718	0.284257	0.985016
Bacteroides sp. CAG:545	0.249323	0.285125	0.985016
Prevotella sp. TF12-30	0.304951	0.286228	0.985016
Firmicutes bacterium CAG:83	0.109711	0.286379	0.985016
Holdemanella biformis	0.196961	0.287579	0.985016
Bifidobacterium adolescentis CAG:119	0.0990756	0.287892	0.985016
Clostridium sp. CAG:253	0.295747	0.290987	0.985016
Ruminococcaceae bacterium D16	-0.102658	0.29251	0.985016
Duncaniella muris	0.198067	0.292879	0.985016
Bacteroides caccae	-0.20745	0.293104	0.985016
Flavonifractor sp. An10	-0.074295	0.293397	0.985016
Roseburia sp. CAG:10041_57	0.184477	0.29474	0.985016
Dialister sp. CAG:486	0.212626	0.297799	0.985016
Prevotella bryantii	0.213728	0.298324	0.985016
Ruminococcus sp. CAG:330	0.0752635	0.298352	0.985016
Bacteroides coprophilus CAG:333	-0.167597	0.299155	0.985016
uncultured Lachnospira sp.	0.127175	0.29966	0.985016
Coprobacillus sp. CAG:605	-0.296724	0.300348	0.985016
Butyrivibrio crossotus	0.214404	0.30289	0.985016
Enterococcus faecium	0.0550382	0.306274	0.985016
Clostridiales bacterium 41_21_two_genomes	0.14022	0.30795	0.985016
Prevotella copri	0.188543	0.309608	0.985016
Alistipes finegoldii	-0.169099	0.310057	0.985016
Corchorus olitorius	0.0742873	0.311332	0.985016
Bacteroides clarus	-0.167037	0.312812	0.985016
Pseudomonas aeruginosa	-0.0643952	0.312883	0.985016
Mycoplasma sp. CAG:776	-0.306154	0.315709	0.985016
Roseburia sp. 40_7	0.163117	0.316797	0.985016
Oscillibacter sp. CAG:241_62_21	0.171913	0.317889	0.985016
Intestinimonas massiliensis	-0.100208	0.322353	0.985016
Azospirillum sp.	-0.314758	0.322738	0.985016
Clostridium sp. CAG:138	0.210771	0.32388	0.985016
Bacteroides sp. HMSC067B03	-0.153	0.324649	0.985016
Faecalibacterium sp. CAG:1138	0.220475	0.324677	0.985016
Dorea sp. 42_8	-0.122068	0.32714	0.985016
Clostridium sp. CAG:451	-0.270182	0.327302	0.985016
Bacteroides faecis CAG:32	-0.13107	0.328206	0.985016
Clostridium sp. CAG:914	-0.256079	0.32951	0.985016
Bacteroides sp. 2_2_4	-0.151868	0.330146	0.985016
Stigmatella aurantiaca	-0.0667897	0.331889	0.985016
Prevotella sp. AM23-5	0.25335	0.332151	0.985016
Blastocystis sp. subtype 1	0.290173	0.333266	0.985016
Podoviridae sp.	-0.242474	0.333716	0.985016
Bacteroides sp. 2_1_22	-0.143119	0.335848	0.985016
uncultured Ruminococcus sp.	-0.0933832	0.337021	0.985016
Prevotella sp. CAG:592	0.148523	0.338105	0.985016
Sutterella wadsworthensis CAG:135	-0.143514	0.338452	0.985016
Faecalibacterium sp. OM04-11BH	0.123412	0.339017	0.985016
Candidatus Gastranaerophilales bacterium	-0.288681	0.342005	0.985016
Bacteroides sp. CAG:443	-0.247658	0.343346	0.985016
Sutterella megalosphaeroides	-0.24884	0.343409	0.985016
Mycoplasma sp. CAG:956	-0.270184	0.343655	0.985016
Anaeromassilibacillus sp. An200	0.0765234	0.343864	0.985016
Firmicutes bacterium CAG:24053_14	0.104355	0.345122	0.985016
Clostridium sp. CAG:448	0.0712383	0.345241	0.985016
Candidatus Gastranaerophilales bacterium HUM_17	-0.170086	0.346109	0.985016
Lachnospira pectinoschiza	-0.145796	0.346602	0.985016
Alistipes indistinctus	-0.218747	0.346886	0.985016
Succinivibrio dextrinosolvens	-0.263249	0.348296	0.985016
Anaerotruncus massiliensis	-0.127365	0.349377	0.985016
Tannerella sp. 6_1_58FAA_CT1	-0.127589	0.351083	0.985016
Monoglobus pectinilyticus	-0.177401	0.351696	0.985016
Ruminococcus sp. CAG:382	-0.100585	0.352227	0.985016
Eubacterium sp. AM28-29	0.250582	0.352531	0.985016
Clostridiales bacterium Choco116	0.0880535	0.352872	0.985016
Eubacterium sp. CAG:115	-0.190104	0.352884	0.985016
Alistipes sp. CAG:53	-0.103627	0.357809	0.985016
Burkholderia pseudomallei	-0.0673413	0.359016	0.985016
Pseudoflavonifractor capillosus	-0.0571235	0.360071	0.985016
Escherichia coli	0.125738	0.362869	0.985016
Fusobacterium sp. CAG:815	0.313082	0.363484	0.985016
Subdoligranulum variabile	0.0683333	0.366749	0.985016
Bacteroides sp. An51A	-0.191398	0.366854	0.985016
Bacteroidales bacterium 36-12	0.264209	0.368389	0.985016
Coprobacter fastidiosus	-0.196096	0.368497	0.985016
Prevotella sp. CAG:386	0.214368	0.368912	0.985016
Alistipes sp. CAG:29	-0.132149	0.368939	0.985016
Alistipes sp. 56_11	-0.134543	0.371321	0.985016
Clostridium sp. AF23-8	-0.149245	0.372162	0.985016
Akkermansia muciniphila	-0.232486	0.372696	0.985016
Neisseria meningitidis	-0.0726042	0.373164	0.985016
Victivallales bacterium CCUG 44730	-0.272303	0.375154	0.985016
Streptococcus thermophilus	0.15856	0.376387	0.985016
Pseudoflavonifractor sp. Marseille-P3106	-0.105119	0.377257	0.985016
Ruminococcus sp. AF18-29	-0.189072	0.377574	0.985016
Parabacteroides distasonis	-0.12311	0.377762	0.985016
Firmicutes bacterium CAG:124	0.128619	0.379759	0.985016
Roseburia sp. CAG:18	0.186531	0.381107	0.985016
Acidaminococcus sp. CAG:917	0.191789	0.381267	0.985016
Alistipes shahii	-0.11477	0.381386	0.985016
Bacteroides pyogenes	-0.101928	0.38324	0.985016
Bacteroides sp. CAG:98	0.126708	0.385055	0.985016
Cronobacter dublinensis	-0.0899915	0.385504	0.985016
uncultured Flavonifractor sp.	-0.0614718	0.387428	0.985016
Ornithobacterium rhinotracheale	-0.107807	0.38956	0.985016
Prevotellamassilia timonensis	0.173064	0.3898	0.985016
Bacteroides sp. CAG:598	-0.113237	0.390719	0.985016
Prevotella sp. P5-125	0.216061	0.390729	0.985016
Clostridium sp. SN20	-0.0683645	0.390904	0.985016
Faecalitalea cylindroides	-0.102162	0.392372	0.985016
Firmicutes bacterium AF22-6AC	-0.130399	0.396313	0.985016
Eubacterium sp. 41_20	0.182612	0.396632	0.985016
Candidatus Gastranaerophilales bacterium HUM_10	-0.248049	0.397437	0.985016
Bacteroides oleiciplenus	-0.13556	0.40232	0.985016
Lentisphaerae bacterium GWF2_45_14	-0.25041	0.402567	0.985016
Clostridium sp. AM34-9AC	-0.117145	0.402716	0.985016
Dialister invisus	0.326794	0.405917	0.985016
Sutterella sp. CAG:521	-0.186001	0.410536	0.985016
Eubacterium sp. CAG:180	0.197594	0.410671	0.985016
Bifidobacterium adolescentis	0.152525	0.4107	0.985016
Clostridium sp. CAG:594	0.205756	0.414808	0.985016
Diploscapter pachys	-0.063484	0.414882	0.985016
Fusobacterium sp. CAG:439	-0.229463	0.41525	0.985016
Ruminococcus sp. CAG:60	-0.0652938	0.41589	0.985016
Eubacterium sp. CAG:251	0.227556	0.415978	0.985016
Angelakisella massiliensis	-0.139457	0.416178	0.985016
Clostridium sp. CAG:1000	-0.22848	0.418438	0.985016
Lachnospiraceae bacterium A4	0.0445054	0.418689	0.985016
Paramuribaculum intestinale	0.195882	0.420728	0.985016
Clostridium perfringens	-0.109515	0.42138	0.985016
Cupriavidus oxalaticus	-0.0728197	0.422441	0.985016
Croceibacter phage P2559Y	0.273279	0.423214	0.985016
Cronobacter sakazakii	-0.0620716	0.423392	0.985016
Paraprevotella clara	-0.127381	0.423469	0.985016
Clostridiales bacterium 41_12_two_minus	0.0633371	0.423687	0.985016
Clostridioides difficile	0.0406738	0.425413	0.985016
Roseburia faecis	0.135931	0.425645	0.985016
Bacteroidales bacterium WCE2008	0.295066	0.42617	0.985016
Clostridium sp. 26_21	0.186938	0.426176	0.985016
Duodenibacillus massiliensis	0.247229	0.428305	0.985016
Oscillibacter sp.	0.11828	0.430969	0.985016
Bacteroides sp. D22	-0.121178	0.43187	0.985016
Roseburia sp. TF10-5	0.129448	0.431916	0.985016
Oscillibacter sp. 57_20	0.113981	0.434087	0.985016
Roseburia sp. CAG:182	0.107931	0.438926	0.985016
Blautia sp. CAG:52	0.0589447	0.439716	0.985016
Lachnospiraceae bacterium OM04-12BH	-0.10656	0.440452	0.985016
Collinsella aerofaciens	0.0438378	0.440557	0.985016
Sutterella sp. CAG:351	-0.0733915	0.440671	0.985016
Oscillibacter sp. CAG:155	0.0474732	0.441012	0.985016
Firmicutes bacterium CAG:552	0.21215	0.444605	0.985016
Clostridium sp. CAG:567	-0.215024	0.44481	0.985016
[Clostridium] bolteae	-0.0689669	0.444949	0.985016
Trichuris trichiura	-0.0863156	0.445677	0.985016
Bacteroides sp. CAG:661	-0.0841585	0.448353	0.985016
Alistipes sp. An66	0.10346	0.449201	0.985016
Clostridium sp. CAG:75	0.104861	0.45068	0.985016
Clostridiales Family XIII bacterium	-0.171673	0.451218	0.985016
Blautia wexlerae	-0.0636833	0.451522	0.985016
Collinsella sp. CAG:398	0.0428153	0.45241	0.985016
uncultured Coprococcus sp.	-0.0802811	0.452555	0.985016
Bacteroidales bacterium WCE2004	0.306614	0.453304	0.985016
Hungatella hathewayi	-0.0538419	0.454522	0.985016
Alistipes sp. HGB5	-0.126795	0.454882	0.985016
Serratia marcescens	-0.0585821	0.455057	0.985016
Bacteroidales bacterium 43_36	0.102942	0.456143	0.985016
Enterobacter ludwigii	0.0648118	0.456577	0.985016
Ruminococcaceae bacterium P7	0.0797783	0.458118	0.985016
[Eubacterium] rectale	0.113105	0.458315	0.985016
Candidatus Accumulibacter sp. SK-11	-0.0474705	0.458699	0.985016
Moorella thermoacetica	-0.0463536	0.459159	0.985016
Catenibacterium sp. CAG:290	0.265678	0.459363	0.985016
Salipiger bermudensis	-0.0589841	0.459437	0.985016
Dorea longicatena	-0.0652905	0.46324	0.985016
Elusimicrobium sp. An273	-0.266503	0.463559	0.985016
Nephila clavipes	-0.0529576	0.463974	0.985016
Bacteroides thetaiotaomicron CAG:40	-0.112182	0.464132	0.985016
Firmicutes bacterium CAG:24	-0.110465	0.464347	0.985016
Clostridium sp. AF36-18BH	-0.109281	0.466535	0.985016
Clostridium sp. CAG:1024	0.052717	0.46721	0.985016
Bacteroides phage crAss001	-0.243817	0.467232	0.985016
Firmicutes bacterium CAG:582	0.191562	0.472598	0.985016
Clostridiales bacterium KLE1615	0.0655182	0.474237	0.985016
Pelotomaculum thermopropionicum	-0.0405683	0.474287	0.985016
Clostridium sp. CAG:411	0.14005	0.474957	0.985016
Prevotella jejuni	0.0842757	0.474996	0.985016
Dialister succinatiphilus	0.250864	0.475157	0.985016
Eubacterium sp. CAG:603	-0.138759	0.476234	0.985016
Staphylococcus sp. CAG:324	0.238724	0.477196	0.985016
Oscillibacter sp. KLE 1728	-0.0752119	0.478109	0.985016
Desulfovibrio piger	-0.161985	0.479585	0.985016
Acutalibacter muris	0.0601982	0.479797	0.985016
bacterium P3	0.0628885	0.479862	0.985016
Clostridium sp. CAG:452	-0.161678	0.479988	0.985016
Desulfovibrio sp. An276	-0.181585	0.480985	0.985016
Bacteroides caccae CAG:21	-0.0925466	0.481196	0.985016
Porphyromonas sp. 31_2	-0.115516	0.481884	0.985016
Sutterella sp. KLE1602	0.234888	0.482091	0.985016
Eubacterium maltosivorans	-0.122204	0.483931	0.985016
Chlamydia trachomatis	0.069634	0.485276	0.985016
Clostridiales bacterium Marseille-P2846	0.112211	0.489683	0.985016
Butyrivibrio crossotus CAG:259	0.12261	0.490854	0.985016
bacterium F082	0.0838662	0.491724	0.985016
Bacteroides sp. 3_1_40A	-0.118844	0.492041	0.985016
Prevotella lascolaii	0.146673	0.492307	0.985016
Firmicutes bacterium CAG:137	-0.0445723	0.493751	0.985016
Firmicutes bacterium CAG:552_39_19	0.113325	0.493973	0.985016
Firmicutes bacterium CAG:791	0.0330324	0.49554	0.985016
Bacteroidales bacterium 43_8	-0.0837359	0.499007	0.985016
Clostridiales bacterium	0.0787422	0.499256	0.985016
Firmicutes bacterium	0.0913142	0.502807	0.985016
Roseburia sp. CAG:380	0.0967218	0.505175	0.985016
Alistipes sp. CAG:435	0.215964	0.506117	0.985016
Clostridium sp. CAG:433	-0.220642	0.506274	0.985016
Ruminococcus sp. AF12-5	-0.113876	0.508611	0.985016
Clostridium sp. CAG:277	0.103892	0.509538	0.985016
Subdoligranulum sp. APC924_74	0.100924	0.512242	0.985016
Achromobacter xylosoxidans	-0.0590548	0.512752	0.985016
uncultured prokaryote	-0.0610854	0.513351	0.985016
Clostridiales bacterium CHKCI006	0.0382849	0.513644	0.985016
Prevotella sp. CAG:1124	-0.108766	0.514373	0.985016
Eisenbergiella tayi	-0.0688223	0.516769	0.985016
Clostridium sp. CAG:242	-0.0462116	0.517106	0.985016
Bacteroides sp. 1_1_30	-0.0907446	0.517953	0.985016
Firmicutes bacterium CAG:884	-0.167673	0.519295	0.985016
Bacteroides finegoldii CAG:203	0.0829325	0.520375	0.985016
Alistipes sp. Marseille-P2431	-0.0804449	0.522498	0.985016
Clostridium sp. 27_14	-0.118708	0.523772	0.985016
Muribaculum intestinale	0.142869	0.527101	0.985016
Cupriavidus taiwanensis	-0.0443724	0.527137	0.985016
Dorea formicigenerans	-0.0384332	0.527511	0.985016
Phage DP-2017a	-0.284321	0.527831	0.985016
Firmicutes bacterium AF25-13AC	0.0702368	0.528119	0.985016
Bacteroides sp. CAG:1060	0.0799251	0.528592	0.985016
Massilimaliae massiliensis	0.0701623	0.530264	0.985016
Coprococcus sp. OM04-5BH	0.105516	0.531522	0.985016
Clostridium sp. CAG:505	0.0372378	0.532602	0.985016
Barnesiella viscericola	-0.0853926	0.534296	0.985016
Lawsonibacter asaccharolyticus	-0.0590496	0.53472	0.985016
Alistipes sp. CAG:514	0.138272	0.536538	0.985016
Clostridium sp. CAG:571	0.130277	0.537228	0.985016
Parabacteroides sp. CAG:2	-0.0908186	0.537999	0.985016
unidentified phage	-0.0640625	0.538166	0.985016
Clostridium sp. AF27-2AA	-0.0797631	0.538952	0.985016
Clostridiales bacterium Nov_37_41	0.0704238	0.539782	0.985016
Bacteroides timonensis	-0.123005	0.54124	0.985016
Clostridium sp. CAG:510	0.117976	0.54189	0.985016
Clostridium sp. CAG:710	-0.204054	0.542666	0.985016
Odoribacter splanchnicus	-0.0750859	0.543428	0.985016
Sutterella sp. CAG:397	0.133061	0.544855	0.985016
Sutterella wadsworthensis	-0.184698	0.545446	0.985016
Bacteroides fragilis CAG:558	-0.0784724	0.546601	0.985016
Prevotella sp. CAG:1031	-0.0669807	0.546678	0.985016
Tannerella sp. CAG:118	-0.0777269	0.558027	0.985016
Prevotella sp. P5-119	0.153448	0.559062	0.985016
Eubacterium sp. CAG:38	0.124325	0.560491	0.985016
Clostridia bacterium	0.0744533	0.561781	0.985016
Clostridium sp. CAG:273	0.129915	0.562136	0.985016
Roseburia sp. AM59-24XD	0.086995	0.563363	0.985016
Bacteroides sp. 3_1_23	-0.0758736	0.565014	0.985016
Ruminococcus sp. CAG:379	-0.0383993	0.565462	0.985016
Gabonia massiliensis	-0.114279	0.56757	0.985016
Clostridium sp. CAG:302	-0.185914	0.569304	0.985016
Alloprevotella tannerae	0.0731856	0.569904	0.985016
uncultured Faecalibacterium sp.	0.0441891	0.570643	0.985016
Prevotella sp. CAG:255	0.120181	0.572822	0.985016
Pseudomonas fluorescens	-0.0392738	0.572944	0.985016
Clostridium sp. CAG:470	0.139369	0.575231	0.985016
Parabacteroides sp. 20_3	-0.0872769	0.575578	0.985016
Bacteroides sp. An279	-0.118126	0.575817	0.985016
Firmicutes bacterium CAG_194_44_15	-0.055239	0.57594	0.985016
Akkermansia muciniphila CAG:154	-0.0602133	0.576546	0.985016
Rhodococcus ruber	-0.0356211	0.577308	0.985016
Proteobacteria bacterium CAG:139	0.135528	0.580746	0.985016
Clostridium sp. CAG:230	0.104573	0.581118	0.985016
Clostridium sp.	0.0785173	0.581528	0.985016
Bacteroides sp. 3_1_19	-0.0955669	0.581606	0.985016
Firmicutes bacterium CAG:555	0.0564276	0.581634	0.985016
Klebsiella oxytoca	0.0365514	0.582419	0.985016
Coprobacillus sp. CAG:698	0.13995	0.582474	0.985016
Parabacteroides sp. D13	-0.0806564	0.58291	0.985016
Streptomyces sp. Tu6071	-0.039007	0.583582	0.985016
Tannerella forsythia	0.0715408	0.585441	0.985016
Prevotella sp. MGM2	0.102463	0.586215	0.985016
uncultured virus	-0.245574	0.586453	0.985016
Bacteroides sp. 43_108	0.0618827	0.586605	0.985016
Prevotella sp. MSX73	0.0776713	0.58671	0.985016
Bacteroides sartorii	-0.0900316	0.587501	0.985016
Bacteroides sp. OM05-12	-0.0749503	0.588661	0.985016
Firmicutes bacterium CAG:65_45_313	-0.0970388	0.590891	0.985016
Clostridium sp. CAG:354_28_25	0.134501	0.59203	0.985016
Alistipes senegalensis	-0.0649628	0.592139	0.985016
Bacteroides sp. CAG:714	-0.0730612	0.592618	0.985016
Butyrivibrio sp. CAG:318	0.0864171	0.59277	0.985016
[Ruminococcus] gnavus	-0.0635637	0.593843	0.985016
Bacteroides sp. 9_1_42FAA	-0.0683794	0.594026	0.985016
Acinetobacter baumannii	-0.0451288	0.594891	0.985016
Succinivibrio sp.	0.114393	0.595252	0.985016
Alistipes sp. 58_9_plus	-0.0796042	0.595755	0.985016
Pseudoclostridium thermosuccinogenes	0.0693799	0.596986	0.985016
Bacteroides sp. 4_3_47FAA	-0.0903612	0.59712	0.985016
Bacteroides sp. AM25-34	0.115287	0.597376	0.985016
Clostridiales bacterium 42_27	0.0388295	0.598017	0.985016
Subdoligranulum sp.	0.131423	0.599227	0.985016
Prevotella sp. 109	0.168328	0.599244	0.985016
Lachnospiraceae bacterium	0.0792085	0.599866	0.985016
Bacteroides sp. CAG:144	0.0814216	0.601255	0.985016
Butyricicoccus pullicaecorum	-0.0344964	0.602208	0.985016
Bacteroides togonis	-0.101194	0.602413	0.985016
Prevotella sp. CAG:755	0.0527524	0.604398	0.985016
Acidaminococcus sp. CAG:542	0.040072	0.604841	0.985016
Parasutterella excrementihominis	0.105822	0.605757	0.985016
Pseudoflavonifractor sp. An85	0.0380114	0.605992	0.985016
Clostridium sp. 26_22	0.133857	0.609823	0.985016
Bacteroides coprophilus	-0.0887679	0.611721	0.985016
Bacteroides dorei	-0.0866169	0.612227	0.985016
Bacteroides sp. 3_1_33FAA	-0.0812579	0.614209	0.985016
Candidatus Gastranaerophilales bacterium HUM_2	-0.176499	0.616421	0.985016
Dialister sp. Marseille-P5638	0.127198	0.616616	0.985016
Vibrio cholerae	-0.0472281	0.617898	0.985016
Odoribacter laneus	-0.115162	0.618371	0.985016
Firmicutes bacterium CAG:238	0.0691297	0.619904	0.985016
Faecalibacterium prausnitzii	0.0440984	0.620605	0.985016
Tolypothrix campylonemoides	-0.0380426	0.62244	0.985016
Erysipelotrichaceae bacterium AF19-24AC	0.0681116	0.626259	0.985016
Clostridium phoceensis	-0.0561521	0.626355	0.985016
Paenibacillus sp. P22	-0.0265039	0.626821	0.985016
Bacteroides sp. CAG:1060_57_27	0.157464	0.627691	0.985016
Subdoligranulum sp. 60_17	-0.0672715	0.628627	0.985016
Candidatus Melainabacteria bacterium LEY3_CP_29_8	0.114001	0.630458	0.985016
Emergencia timonensis	-0.0502787	0.630524	0.985016
Eubacterium sp. CAG:202	0.14834	0.631237	0.985016
Siphoviridae sp.	-0.140625	0.632004	0.985016
Clostridium sp. CAG:632	-0.0498848	0.634191	0.985016
Alistipes sp. CAG:157	-0.059155	0.635578	0.985016
Alistipes finegoldii CAG:68	-0.0560189	0.636527	0.985016
Nitrospirillum amazonense	-0.0353606	0.636862	0.985016
Bacteroides sp. AF34-31BH	-0.0976832	0.641197	0.985016
Bacteroides sp. D2	-0.0797538	0.645172	0.985016
Clostridium sp. CAG:678	0.0619718	0.645354	0.985016
Ruminococcus sp. CAG:563	-0.0813377	0.645928	0.985016
Prevotella sp. P5-92	-0.137621	0.650163	0.985016
Odoribacter splanchnicus CAG:14	-0.0472774	0.651295	0.985016
Mycoplasma sp. CAG:472	-0.152987	0.651461	0.985016
Agathobaculum butyriciproducens	0.0301407	0.651726	0.985016
Succinatimonas sp. CAG:777	-0.122516	0.652033	0.985016
Curtobacterium sp. ER1_6	-0.0294528	0.652834	0.985016
Firmicutes bacterium CAG:65	-0.0619058	0.65582	0.985016
Ruminococcus sp. CAG:403	-0.0470245	0.656689	0.985016
Lachnospiraceae bacterium AM48-27BH	-0.0690262	0.658822	0.985016
Verrucomicrobia bacterium	-0.0638586	0.659367	0.985016
Bacteroides caecimuris	0.057752	0.664179	0.985016
Oscillibacter sp. ER4	0.0458209	0.666446	0.985016
Candidatus Gastranaerophilales bacterium HUM_3	-0.176982	0.667161	0.985016
Firmicutes bacterium CAG:882	0.0890226	0.672701	0.985016
Ruminococcaceae bacterium TF06-43	0.0442982	0.676814	0.985016
Anaerostipes hadrus	-0.0494499	0.677227	0.985016
Dialister invisus CAG:218	0.0973941	0.678764	0.985016
Bacillus anthracis	0.0734386	0.678785	0.985016
Clostridium sp. CAG:590	-0.0742749	0.680028	0.985016
Ruminococcus sp. CAG:579	-0.0422696	0.680705	0.985016
Clostridium sp. CAG:245	0.116435	0.682393	0.985016
Alistipes putredinis CAG:67	-0.0566301	0.682541	0.985016
Roseburia sp. CAG:18_43_25	0.101816	0.683845	0.985016
Subdoligranulum sp. 4_3_54A2FAA	-0.0463188	0.683947	0.985016
Bacteroides finegoldii	-0.0583877	0.685045	0.985016
Bacteroides vulgatus	-0.0685736	0.686197	0.985016
Pseudomonas syringae group genomosp. 3	-0.0337832	0.686728	0.985016
Firmicutes bacterium CAG:534	-0.0414511	0.688787	0.985016
Bacteroides sp. An269	-0.0693057	0.688999	0.985016
Paraprevotella clara CAG:116	-0.0596705	0.689238	0.985016
Acetatifactor muris	0.0334164	0.691785	0.985016
Barnesiella sp. An55	-0.0651105	0.694199	0.985016
uncultured organism	-0.0587961	0.69478	0.985016
Prevotella sp. P4-65	0.0924574	0.698455	0.985016
Clostridium sp. CAG:389	0.083758	0.698735	0.985016
Bifidobacterium bifidum CAG:234	-0.0301582	0.699173	0.985016
Beauveria bassiana	0.0220879	0.699317	0.985016
[Eubacterium] hallii	-0.0389728	0.699677	0.985016
Butyricimonas synergistica	-0.0765361	0.700392	0.985016
Prevotella amnii	-0.0424959	0.701546	0.985016
Clostridium sp. CAG:354	0.10669	0.702414	0.985016
Oscillibacter sp. CAG:241	0.0361218	0.704609	0.985016
Lachnotalea sp. AF33-28	-0.0382827	0.70462	0.985016
Bifidobacterium animalis	-0.029696	0.7047	0.985016
Lentisphaerae bacterium	0.0982368	0.705521	0.985016
Ruminococcus sp. AF34-12	-0.0816501	0.707008	0.985016
Anaeromassilibacillus senegalensis	0.0317662	0.707468	0.985016
Alistipes sp. CHKCI003	-0.0403796	0.70851	0.985016
Eubacterium ramulus	0.0310808	0.708512	0.985016
Clostridium sp. CAG:508	-0.121987	0.71239	0.985016
Clostridium sp. CAG:413	-0.0383327	0.715249	0.985016
Bacteroides uniformis	-0.0649835	0.715665	0.985016
Coprobacillus sp. 8_2_54BFAA	0.0228281	0.715717	0.985016
Ruminococcus sp. AF16-40	-0.0611309	0.717468	0.985016
Firmicutes bacterium CAG:129_59_24	0.0511735	0.717715	0.985016
Bacteroides graminisolvens	-0.0557631	0.71826	0.985016
Bifidobacterium callitrichos	-0.0240573	0.719453	0.985016
Bacteroides ovatus	-0.0503175	0.719928	0.985016
Burkholderiales bacterium	0.0861141	0.720676	0.985016
Candidatus Melainabacteria bacterium	-0.0905998	0.721238	0.985016
Eubacterium plexicaudatum	-0.0215755	0.723738	0.985016
Porphyromonas gingivalis	-0.0358847	0.723752	0.985016
Prevotella sp. oral taxon 473	0.0447019	0.723798	0.985016
Faecalibacterium sp. AF28-13AC	-0.051676	0.724517	0.985016
Acholeplasma sp. CAG:878	-0.121432	0.7247	0.985016
Firmicutes bacterium AF36-19BH	-0.0492948	0.724763	0.985016
Bacteroides coprocola	-0.0723548	0.726534	0.985016
Bacteroides eggerthii CAG:109	-0.0452943	0.727963	0.985016
Roseburia hominis	-0.0459079	0.729063	0.985016
Clostridium sp. CAG:127	-0.0684028	0.729491	0.985016
Dehalobacter sp. FTH1	0.0570084	0.72994	0.985016
Clostridium sp. ATCC BAA-442	-0.0283368	0.730306	0.985016
Bacteroides clarus CAG:160	-0.0458937	0.733744	0.985016
Bacteroides stercoris	-0.0699326	0.734019	0.985016
Gemmiger formicilis	-0.0524817	0.735668	0.985016
Clostridium sp. CAG:1013	0.0182115	0.735975	0.985016
Bacteroides gallinarum	-0.0585674	0.737244	0.985016
Phascolarctobacterium succinatutens	0.0628197	0.738122	0.985016
Firmicutes bacterium CAG:341	0.111154	0.739714	0.985016
Zymobacter palmae	-0.0323743	0.74013	0.985016
Ruminococcus sp. CAG:488	-0.0561365	0.742001	0.985016
Bacteroides mediterraneensis	-0.0699623	0.74275	0.985016
Anaeromassilibacillus sp. An172	0.0351441	0.743479	0.985016
[Eubacterium] eligens	-0.0517068	0.744364	0.985016
Bacteroides sp. AF39-11AC	-0.0693804	0.747476	0.985016
Candidatus Methanomassiliicoccus intestinalis	0.0735904	0.747688	0.985016
Bacteroides ovatus CAG:22	0.0404966	0.747956	0.985016
Sinorhizobium sp. GL28	-0.0851829	0.749496	0.985016
Lachnospiraceae bacterium 7_1_58FAA	-0.0317991	0.750109	0.985016
Bacteroides sp. CAG:189	-0.0447428	0.750789	0.985016
Burkholderiales bacterium 1_1_47	0.0824065	0.752987	0.985016
Holdemania filiformis	-0.0230624	0.755064	0.985016
Bacteroides sp. D20	-0.0608993	0.756482	0.985016
Clostridium sp. CAG:768	0.112939	0.756849	0.985016
Bacteroides sp. 4_1_36	-0.0607134	0.758535	0.985016
Bacteroides sp. AF14-46	-0.0718955	0.758632	0.985016
Faecalibacterium sp. AF27-11BH	0.0303006	0.759124	0.985016
Clostridium sp. SS2_1	-0.037755	0.759828	0.985016
Shigella sonnei	0.0337514	0.760915	0.985016
Enterococcus columbae	-0.0216712	0.763233	0.985016
Clostridiales bacterium 59_14	0.0364985	0.763527	0.985016
Firmicutes bacterium OM08-11AC	-0.0465817	0.764154	0.985016
Bacteroidales bacterium Barb7	-0.0351041	0.765504	0.985016
Ruminococcus sp. CAG:724	0.0558238	0.766238	0.985016
uncultured Blautia sp.	-0.0190586	0.766919	0.985016
Faecalibacterium sp. CAG:74_58_120	0.0582057	0.768481	0.985016
Shigella flexneri	0.0383978	0.769231	0.985016
Parabacteroides johnsonii	-0.0501743	0.769553	0.985016
Rothia mucilaginosa	0.0199653	0.770008	0.985016
Firmicutes bacterium CAG:475	0.0494063	0.773323	0.985016
Prevotella sp. F0091	0.0303693	0.773368	0.985016
Eisenbergiella massiliensis	0.0228679	0.773469	0.985016
Bacteroides faecichinchillae	-0.0390394	0.773726	0.985016
Ruminococcus sp. CAG:90	0.0155866	0.77433	0.985016
Desulfitobacterium hafniense	-0.021363	0.775139	0.985016
Sutterella sp. 63_29	0.081627	0.775153	0.985016
Clostridium sp. CAG:43	-0.0224422	0.777764	0.985016
Firmicutes bacterium CAG:129	-0.0367876	0.777977	0.985016
Ruminococcus sp. CAG:57	-0.0608517	0.778272	0.985016
Xanthomonas phaseoli	-0.0251352	0.779217	0.985016
Paenibacillus macerans	0.0182311	0.780298	0.985016
Candidatus Gastranaerophilales bacterium HUM_21	0.105249	0.781835	0.985016
Prevotella sp. CAG:487	0.036104	0.783119	0.985016
Clostridium sp. CAG:715	-0.0881378	0.786924	0.985016
Ruminococcus bicirculans	-0.0740437	0.787063	0.985016
Parasutterella excrementihominis CAG:233	0.0514916	0.787825	0.985016
Mycobacteroides abscessus	-0.0177121	0.790893	0.985016
Acinetobacter sp. CAG:196	0.119569	0.791115	0.985016
Klebsiella pneumoniae	-0.039307	0.791602	0.985016
Clostridium botulinum	0.0266796	0.791653	0.985016
Bacteroides plebeius CAG:211	0.0435133	0.791734	0.985016
Eubacterium sp. CAG:841	-0.064123	0.792335	0.985016
Clostridium sp. CAG:798	-0.0781669	0.794655	0.985016
Ruminococcus bromii	-0.0301488	0.795282	0.985016
Butyricicoccus sp. AM28-25	0.0256964	0.797375	0.985016
Clostridium sp. CAG:169	0.0172473	0.798195	0.985016
Alistipes sp. CAG:831	-0.0342391	0.798821	0.985016
Oscillibacter sp. 1-3	-0.0180253	0.799225	0.985016
Bacteroidales bacterium Barb4	0.0291117	0.799486	0.985016
Eubacterium sp. AM49-13BH	0.0556618	0.802004	0.985016
Bacteroides nordii	-0.0289143	0.803905	0.985016
Ruminococcus sp. AF16-50	-0.0581568	0.803924	0.985016
Mediterranea sp. An20	-0.0394094	0.805701	0.985016
Eubacterium eligens CAG:72	-0.04263	0.81079	0.985016
Ruminococcus sp. AM31-32	-0.0486363	0.811475	0.985016
Blastocystis hominis	0.0808975	0.812678	0.985016
Bacteroides bouchesdurhonensis	-0.035632	0.813432	0.985016
Roseburia sp. CAG:309	0.030409	0.814259	0.985016
Coprobacter secundus	0.0273302	0.816494	0.985016
Lactococcus lactis	-0.0428966	0.817693	0.985016
Parabacteroides merdae CAG:48	-0.0286654	0.82013	0.985016
Clostridium sp. TF08-15	-0.0346518	0.820682	0.985016
Tannerella sp. CAG:51	-0.0355639	0.820852	0.985016
Bacteroides fragilis	-0.0307855	0.821945	0.985016
Anaerotruncus colihominis	-0.0110524	0.8236	0.985016
Clostridiales bacterium 36_14	-0.0232502	0.824405	0.985016
Prevotella melaninogenica	0.0294756	0.824422	0.985016
Bacteroides stercoris CAG:120	-0.0317489	0.824433	0.985016
Alistipes putredinis	-0.0443009	0.825178	0.985016
Enterobacter cloacae	0.0147346	0.825393	0.985016
Alistipes timonensis	-0.0279651	0.827092	0.985016
Bacteroides sp. 2_1_33B	-0.0331485	0.831047	0.985016
Prevotella sp. MGM1	0.0412266	0.831281	0.985016
[Bacteroides] pectinophilus	0.0183001	0.831349	0.985016
Bacteroides sp. CAG:754	-0.0259876	0.832098	0.985016
Clostridium sp. CAG:217	0.0349775	0.832186	0.985016
Subdoligranulum sp. OF01-18	0.0200788	0.832815	0.985016
Bacteroides intestinalis	-0.0327412	0.836553	0.985016
Clostridium sp. CAG:349	-0.0668599	0.836755	0.985016
Ricinus communis	0.0190174	0.843816	0.985016
Bacteroides fluxus	-0.0274383	0.844071	0.985016
Prevotella sp. CAG:1320	0.0229528	0.84586	0.985016
Prevotella sp. P5-126	-0.0385376	0.846298	0.985016
Xanthomonas oryzae	0.0146526	0.846967	0.985016
Clostridium sp. CAG:349_48_7	-0.0598166	0.847556	0.985016
Ruthenibacterium lactatiformans	-0.0159472	0.847654	0.985016
uncultured Butyricicoccus sp.	-0.00987969	0.848231	0.985016
Coriobacteriia bacterium	0.0329528	0.849329	0.985016
Bacteroides cellulosilyticus	0.0364806	0.851186	0.985016
Ruminococcus sp. CAG:353	0.0461302	0.852217	0.985016
Anaerotruncus sp. CAG:390	0.0234943	0.854699	0.985016
Bacteroides coprocola CAG:162	-0.0408435	0.85505	0.985016
[Clostridium] leptum	-0.013797	0.856884	0.985016
Clostridium sp. CAG:524	-0.0547994	0.857904	0.985016
uncultured Clostridium sp.	-0.010363	0.858552	0.985016
Blautia sp. CAG:237	-0.0223429	0.858695	0.985016
Victivallis vadensis	0.0468167	0.859573	0.985016
uncultured Clostridiales bacterium	-0.0114904	0.85967	0.985016
Paraprevotella xylaniphila	-0.0227925	0.86043	0.985016
Bacteroides ilei	-0.038299	0.861461	0.985016
Bacteroidales bacterium 52_46	0.0405973	0.863341	0.985016
Negativibacillus massiliensis	-0.0254468	0.863417	0.985016
Faecalibacterium sp. CAG:74	0.0256241	0.867275	0.985016
Clostridium sp. CAG:352	0.0182797	0.86742	0.985016
Firmicutes bacterium CAG:176_59_8	0.0340304	0.867767	0.985016
Bacteroides sp. An322	0.0247239	0.867995	0.985016
Bacteroides sp. NMBE5	-0.039021	0.868453	0.985016
Candidatus Melainabacteria bacterium MEL.A1	0.0572555	0.868627	0.985016
Candidatus Gastranaerophilales bacterium HUM_18	-0.0434559	0.869874	0.985016
Firmicutes bacterium CAG:94	0.00973159	0.870142	0.985016
[Ruminococcus] torques	-0.0190871	0.870508	0.985016
Firmicutes bacterium CAG:176	-0.0304431	0.871908	0.985016
Roseburia sp. CAG:471	-0.0118943	0.872511	0.985016
Bacteroides sp. CAG:633	-0.0179956	0.873848	0.985016
Prevotella sp. CAG:873	-0.0308965	0.874397	0.985016
Clostridium sp. CAG:813	-0.0474138	0.875	0.985016
Selenomonadales bacterium	0.0358115	0.875906	0.985016
Prevotella disiens	-0.0216917	0.876331	0.985016
Clostridiaceae bacterium OM08-6BH	0.0141401	0.876369	0.985016
Eubacterium sp. CAG:786	-0.0157609	0.87786	0.985016
Faecalibacterium sp. CAG:82	0.00887551	0.878214	0.985016
Clostridium sp. CAG:269	0.0508977	0.878286	0.985016
Barnesiella intestinihominis	-0.0360947	0.882037	0.985016
Ruminococcaceae bacterium AF10-16	0.0156856	0.883679	0.985016
Oscillibacter sp. PC13	0.0106597	0.885881	0.985016
Bacteroides sp. CAG:875	-0.0204449	0.885898	0.985016
Blautia obeum	0.0131846	0.887053	0.985016
Pseudomonas amygdali	0.0108011	0.887851	0.985016
Clostridium sp. AM49-4BH	0.0252336	0.887922	0.985016
Bacteroides intestinalis CAG:564	-0.0205497	0.887964	0.985016
Subdoligranulum sp. CAG:314	0.0377022	0.888027	0.985016
Clostridiales bacterium 52_15	0.0103098	0.888464	0.985016
Lachnospiraceae bacterium CAG:215	-0.00714896	0.888888	0.985016
Acinetobacter sp. CAG:196_36_41	-0.0423415	0.889388	0.985016
Ruminococcus sp. AM28-13	0.0372594	0.889731	0.985016
Bacteroides sp. CAG:462	-0.0201332	0.889882	0.985016
Lactococcus phage 936 sensu lato	-0.0385241	0.889947	0.985016
Ruminococcus sp. AM42-11	-0.0189551	0.89008	0.985016
Firmicutes bacterium CAG:170	0.0138005	0.890501	0.985016
Firmicutes bacterium CAG:110_56_8	-0.0234113	0.890938	0.985016
Bacteroides dorei CAG:222	0.0213833	0.892039	0.985016
Prevotellaceae bacterium	0.0252993	0.89206	0.985016
Roseburia inulinivorans	0.018138	0.892086	0.985016
Firmicutes bacterium CAG:114	0.00837907	0.892209	0.985016
uncultured bacterium	0.011359	0.893289	0.985016
Propionibacterium sp.	0.0449361	0.896475	0.985016
Lentisphaerae bacterium GWF2_44_16	-0.042979	0.899468	0.985016
Lentisphaerae bacterium GWF2_52_8	-0.0419832	0.901338	0.985016
Bacteroidales bacterium Barb6	-0.0151086	0.90181	0.985016
Firmicutes bacterium CAG:646	0.00632391	0.902094	0.985016
Clostridium sp. CAG:780	0.0341902	0.902321	0.985016
Anaeromassilibacillus sp. An250	0.00961153	0.903887	0.985016
Bacteroides cellulosilyticus CAG:158	0.016596	0.904784	0.985016
Alistipes sp. An54	0.0154409	0.905036	0.985016
Sutterella parvirubra	-0.0254503	0.905127	0.985016
Firmicutes bacterium CAG:95	-0.0270494	0.906547	0.985016
Bacteroides plebeius	-0.0229	0.906694	0.985016
Eubacterium sp. 45_250	-0.0185472	0.906783	0.985016
Firmicutes bacterium CAG:176_63_11	-0.0235112	0.908278	0.985016
Sutterella sp. AM11-39	0.0435575	0.908351	0.985016
Bacteroides fragilis CAG:47	-0.0160785	0.90909	0.985016
Bacteroides xylanisolvens	-0.0126822	0.911556	0.985016
Prevotella bivia	-0.0122784	0.912716	0.985016
Parabacteroides johnsonii CAG:246	-0.013522	0.913409	0.985016
Fusicatenibacter saccharivorans	-0.0077806	0.913831	0.985016
Eubacterium sp. OM08-24	0.021755	0.914031	0.985016
Anaerotruncus sp. CAG:528	0.0244616	0.914567	0.985016
Streptococcus pneumoniae	-0.00646503	0.914752	0.985016
Dehalobacter sp. MCB1	-0.0210217	0.915884	0.985016
Anaeromassilibacillus sp. Marseille-P3876	0.0164252	0.916256	0.985016
Firmicutes bacterium AF36-3BH	-0.0135674	0.916376	0.985016
Cloning vector pKL13	-0.0489632	0.916551	0.985016
Firmicutes bacterium AM59-13	-0.0158633	0.916823	0.985016
Firmicutes bacterium CAG:56	0.0139884	0.918163	0.985016
Ruminococcus sp. AF31-8BH	-0.0166156	0.919577	0.985016
Catenibacterium mitsuokai	-0.0151637	0.921889	0.985016
Firmicutes bacterium CAG:41	0.0185027	0.922606	0.985016
uncultured Oscillibacter sp.	-0.00646781	0.923293	0.985016
Prevotella saccharolytica	-0.0105917	0.923756	0.985016
Bacteroidales bacterium Barb6XT	0.0119386	0.924012	0.985016
Bacteroides uniformis CAG:3	-0.0155879	0.924415	0.985016
Ruminococcus albus	-0.00990373	0.924783	0.985016
Bifidobacterium pseudocatenulatum CAG:263	-0.010786	0.925611	0.985016
uncultured Bacteroides sp.	-0.0157013	0.925959	0.985016
Lachnospiraceae bacterium 10-1	-0.00764542	0.93012	0.987415
Bacteroides sp. AR29	-0.018213	0.930449	0.987415
Prevotella sp. CAG:1058	-0.0116406	0.932297	0.988053
Prevotella timonensis	-0.0111524	0.933285	0.988053
Bacteroidales bacterium 55_9	0.0112	0.935662	0.988356
Bacteroides vulgatus CAG:6	0.0134124	0.936182	0.988356
Clostridium sp. CAG:226	0.0135995	0.936926	0.988356
Mycoplasma sp. CAG:877	-0.0242227	0.93815	0.988468
Bacillus cereus	-0.00594165	0.940671	0.989211
Bacteroides sp. AF20-13LB	0.014155	0.941093	0.989211
Oscillibacter ruminantium	0.00606194	0.943166	0.990213
Roseburia intestinalis	-0.00932686	0.948181	0.990759
Firmicutes bacterium CAG:110	-0.00827631	0.948842	0.990759
Croceibacter phage P2559S	-0.0253904	0.949427	0.990759
Clostridium sp. CAG:306	-0.0241004	0.949433	0.990759
Flavonifractor sp. An100	0.00488471	0.950241	0.990759
Barnesiella sp. An22	0.00913642	0.950411	0.990759
Roseburia sp. CAG:303	0.0114833	0.953681	0.992652
Tyzzerella nexilis	-0.00317498	0.955178	0.992652
Roseburia sp. 831b	0.00506379	0.956403	0.992652
Clostridiales bacterium 45_37	-0.00539558	0.957631	0.992652
Ruminococcaceae bacterium D5	-0.00501725	0.959939	0.992652
Ruminococcus sp. AF19-15	-0.0124069	0.962887	0.992652
Salmonella enterica	-0.00415509	0.962919	0.992652
Butyricicoccus sp. AM27-36	-0.00512522	0.9638	0.992652
Bacteroides sp. AF25-17LB	0.0101732	0.964072	0.992652
Parabacteroides sp. SN4	-0.00722466	0.964082	0.992652
Butyricimonas sp. An62	0.00934971	0.965545	0.992652
Bacteroides sp. CAG:702	0.00547791	0.965702	0.992652
Eubacterium sp. CAG:581	-0.00579653	0.972959	0.998416
Parabacteroides merdae	-0.00596003	0.973569	0.998416
Eubacterium sp. AF22-9	0.00618492	0.976692	0.998611
Blautia sp. CAG:37	0.00197921	0.976719	0.998611
Firmicutes bacterium ASF500	-0.00238115	0.977148	0.998611
Bacteroides sp. CAG:20	0.00381586	0.978584	0.99882
Ruminococcus sp. 37_24	-0.00383719	0.981453	0.99882
Ruminococcus sp. CAG:17	0.00153128	0.982983	0.99882
Oscillibacter sp. PEA192	-0.00182303	0.986433	0.99882
Ruminococcaceae bacterium AM28-23LB	-0.00127666	0.986837	0.99882
Brachyspira sp. CAG:700	-0.00359277	0.987915	0.99882
Firmicutes bacterium CAG:194	0.00302276	0.989166	0.99882
Clostridium sp. KLE 1755	0.000836385	0.989783	0.99882
Ruminococcus sp. AF37-20	-0.00266476	0.990129	0.99882
Prevotella sp. CAG:279	0.00317125	0.990141	0.99882
uncultured Eubacterium sp.	-0.000739176	0.99283	0.99882
Flavonifractor sp. An306	-0.000635575	0.993247	0.99882
Flavonifractor plautii	-0.000485717	0.994489	0.99882
Clostridiales bacterium 44_9	-0.000698031	0.994513	0.99882
Mycobacterium tuberculosis	0.000347467	0.995466	0.99882
Prevotella sp. CAG:485	0.000500405	0.996032	0.99882
Vibrio parahaemolyticus	0.000169462	0.998054	0.99882
Alistipes sp. CAG:268	0.000182304	0.998786	0.99882
Bacteroides intestinalis CAG:315	0.000233736	0.99882	0.99882
BMI, age, frequency of antibiotics consumption in the last year, M01A, A06 and A02BC consumption in the last 3 months, gut emptying frequency and stool consistency (Bristol stool scale) were included as covariates. Main outcomes from differentially abundant species (p <0.05) are indicated, i.e., log fold changes, p-values from two-sided Z-test using the test statistic W and p-values adjusted by B…

## Sheet: TableS6
Table S6. Sensitivity differential abundance analysis in endometriosis and control groups. KEGG orthologs (KO) with a prevalence >10% and relative abundance ≥0.1% were compared in endometriosis and control groups after excluding women with age >50, using an Analysis of Compositions of Microbiomes with Bias Correction (ANCOM-BC).
KEGG orthologs (KO)	logFC	p-value	Adjusted p-value
K07138	-0.125955	0.00115092	0.998485
K01950	0.0571497	0.00131676	0.998485
K01938	0.0669484	0.00305793	0.998485
K09117	-0.10442	0.00541813	0.998485
K01151	-0.0966166	0.0060218	0.998485
K00240	0.141819	0.00692951	0.998485
K01709	-0.195629	0.00927176	0.998485
K01756	0.0558156	0.0127099	0.998485
K03152	0.0583061	0.0130787	0.998485
K00059	-0.0606444	0.0148323	0.998485
K05939	-0.42647	0.0148963	0.998485
K00878	0.169025	0.015272	0.998485
K09816	0.0651829	0.0177667	0.998485
K05770	-0.138798	0.0181238	0.998485
K02039	-0.0730516	0.0190949	0.998485
K03760	-0.234731	0.0196147	0.998485
K00262	0.0488191	0.0201488	0.998485
K01246	-0.149729	0.0208611	0.998485
K18890	0.277199	0.0216352	0.998485
K07023	-0.127661	0.022958	0.998485
K00850	0.0683135	0.0239197	0.998485
K00595	-0.0925417	0.0243321	0.998485
K21364	-0.32108	0.0248757	0.998485
K01661	0.170675	0.0250273	0.998485
K00978	-0.165949	0.0259527	0.998485
K05946	-0.0974937	0.0263248	0.998485
K19302	0.0797546	0.0267651	0.998485
K01591	0.0516593	0.0283432	0.998485
K07735	-0.18683	0.0291709	0.998485
K01448	-0.0460172	0.0322498	0.998485
K06901	0.1288	0.0327554	0.998485
K04564	-0.11378	0.0327613	0.998485
K01933	0.0656956	0.0327736	0.998485
K02121	-0.0962785	0.0333413	0.998485
K07220	-0.154746	0.0333761	0.998485
K00941	0.0884961	0.0351334	0.998485
K01092	-0.119205	0.0356268	0.998485
K00901	-0.118087	0.0362807	0.998485
K02557	0.121544	0.0363051	0.998485
K04047	-0.189877	0.0374052	0.998485
K03594	-0.162326	0.0388734	0.998485
K03215	0.0611903	0.0388738	0.998485
K03778	-0.0900735	0.0392289	0.998485
K00566	-0.0568771	0.0410226	0.998485
K00991	0.0591829	0.0419876	0.998485
K00561	-0.235269	0.0441116	0.998485
K07079	-0.0894843	0.0458113	0.998485
K03100	-0.0589032	0.0459067	0.998485
K04477	0.118074	0.0471678	0.998485
K07452	0.164165	0.0472684	0.998485
K01955	0.0418731	0.0486617	0.998485
K07058	-0.0989547	0.0494085	0.998485
K04486	-0.0682218	0.0496674	0.998485
K03324	0.0531972	0.0505396	0.998485
K03719	0.0830131	0.0510033	0.998485
K09124	0.319039	0.0523118	0.998485
K01886	0.0607858	0.0531	0.998485
K02120	-0.0650315	0.0537098	0.998485
K20534	-0.0936778	0.0550011	0.998485
K01752	0.0493262	0.0556927	0.998485
K03386	-0.123354	0.0559048	0.998485
K21993	-0.105992	0.0561835	0.998485
K09888	-0.0823319	0.0569256	0.998485
K00876	0.0557856	0.0587154	0.998485
K06919	0.111669	0.0617228	0.998485
K01754	0.0731388	0.0623755	0.998485
K02124	-0.0672245	0.0625908	0.998485
K00705	0.0452285	0.0652717	0.998485
K07133	0.104823	0.0655393	0.998485
K01214	-0.133541	0.0663914	0.998485
K00666	-0.13351	0.0665557	0.998485
K05343	0.261535	0.066723	0.998485
K02909	-0.0520158	0.0672177	0.998485
K11175	-0.0575924	0.069292	0.998485
K03306	-0.149887	0.0694088	0.998485
K11072	0.0561761	0.0704669	0.998485
K01297	-0.133293	0.0707073	0.998485
K01176	0.093168	0.0717956	0.998485
K03116	-0.0822581	0.0719892	0.998485
K18220	-0.0884193	0.072134	0.998485
K01809	0.0522519	0.0729989	0.998485
K08659	0.121794	0.0749507	0.998485
K08999	-0.130113	0.0762227	0.998485
K03976	-0.053871	0.0767994	0.998485
K12267	-0.110114	0.0769445	0.998485
K07736	-0.138712	0.0773522	0.998485
K02614	-0.123161	0.0779067	0.998485
K01935	-0.113349	0.0783817	0.998485
K08641	-0.119954	0.0786162	0.998485
K15582	0.1234	0.0788959	0.998485
K21929	-0.157307	0.0793601	0.998485
K10112	0.135935	0.0803922	0.998485
K00831	0.0488624	0.0814601	0.998485
K19147	0.12779	0.0824067	0.998485
K01735	0.0349031	0.0832935	0.998485
K00014	0.0383325	0.0838314	0.998485
K15987	-0.0758654	0.0864427	0.998485
K00655	-0.0404604	0.0873178	0.998485
K00239	0.064436	0.0877064	0.998485
K03394	-0.106803	0.0881219	0.998485
K02020	0.0812032	0.0935185	0.998485
K03402	0.0534839	0.0944085	0.998485
K03579	0.380814	0.0945795	0.998485
K01191	-0.12086	0.0951423	0.998485
K03303	-0.106694	0.0958425	0.998485
K02031	0.0867879	0.0966108	0.998485
K07459	0.219231	0.09665	0.998485
K00560	-0.0729963	0.0970858	0.998485
K00926	-0.094007	0.0981734	0.998485
K03699	-0.0615143	0.100504	0.998485
K03310	0.0505377	0.101084	0.998485
K00537	-0.0859884	0.103272	0.998485
K12942	-0.147302	0.103744	0.998485
K00266	0.0400705	0.103756	0.998485
K10823	0.137113	0.104692	0.998485
K00180	-0.0670963	0.105078	0.998485
K12410	0.0387446	0.105416	0.998485
K01163	-0.0651316	0.108145	0.998485
K09014	0.066073	0.108468	0.998485
K03111	-0.0586142	0.108768	0.998485
K00609	0.0363439	0.108901	0.998485
K01759	-0.0717097	0.109535	0.998485
K03980	-0.167834	0.109644	0.998485
K13652	-0.173135	0.111269	0.998485
K15531	0.151065	0.112049	0.998485
K00684	0.15738	0.112093	0.998485
K00833	-0.113708	0.115843	0.998485
K03704	-0.111984	0.117143	0.998485
K03530	-0.0545136	0.117244	0.998485
K03650	-0.040433	0.117677	0.998485
K01439	0.122413	0.118172	0.998485
K01610	0.0383295	0.118214	0.998485
K09157	0.0828946	0.118394	0.998485
K02188	-0.0922438	0.118492	0.998485
K00760	0.037252	0.118863	0.998485
K01619	0.0419945	0.119558	0.998485
K11070	0.0446305	0.120764	0.998485
K03550	-0.0480282	0.121664	0.998485
K00075	-0.0351672	0.122107	0.998485
K02334	0.150163	0.122157	0.998485
K07507	0.0554033	0.122806	0.998485
K01486	-0.0802801	0.123539	0.998485
K03465	0.133135	0.12374	0.998485
K12952	0.15633	0.124027	0.998485
K01442	-0.0461072	0.124719	0.998485
K03118	-0.0712153	0.12552	0.998485
K01258	0.0396444	0.125983	0.998485
K00761	0.0394916	0.126822	0.998485
K02190	-0.118802	0.126998	0.998485
K01267	0.114146	0.128794	0.998485
K15580	0.0915535	0.129249	0.998485
K03271	-0.0945242	0.129875	0.998485
K00046	0.07111	0.130123	0.998485
K00865	0.0486257	0.130526	0.998485
K08961	-0.151924	0.131036	0.998485
K01992	-0.0442753	0.131224	0.998485
K00179	-0.0641179	0.132828	0.998485
K06001	0.0543871	0.133154	0.998485
K04041	0.0417296	0.133655	0.998485
K13789	0.0315363	0.133942	0.998485
K02520	-0.0368447	0.13715	0.998485
K01372	0.089374	0.138675	0.998485
K01273	0.109715	0.139313	0.998485
K01599	-0.0860516	0.139678	0.998485
K16898	-0.106805	0.139818	0.998485
K02843	-0.127529	0.141823	0.998485
K01770	0.0359736	0.142133	0.998485
K07078	-0.155235	0.145164	0.998485
K01142	0.0394014	0.145983	0.998485
K03429	0.116479	0.146893	0.998485
K02040	0.0383633	0.147331	0.998485
K07473	0.116088	0.14914	0.998485
K00096	-0.100779	0.150728	0.998485
K03387	-0.139568	0.151197	0.998485
K01585	0.0631106	0.151918	0.998485
K01755	0.0356002	0.152474	0.998485
K11921	0.334359	0.153654	0.998485
K03569	0.0624142	0.154293	0.998485
K06911	-0.14148	0.156394	0.998485
K03975	-0.106219	0.158483	0.998485
K02355	0.0371468	0.159554	0.998485
K03500	-0.0801437	0.159731	0.998485
K02314	-0.0477155	0.160527	0.998485
K07150	0.0969704	0.160933	0.998485
K02226	-0.059907	0.161637	0.998485
K15633	-0.0393749	0.161859	0.998485
K09811	0.0321343	0.163275	0.998485
K11381	-0.126845	0.163489	0.998485
K06973	-0.0418605	0.163949	0.998485
K03592	-0.11579	0.166296	0.998485
K03074	-0.142525	0.166571	0.998485
K02945	-0.0313134	0.166592	0.998485
K15725	-0.148703	0.166953	0.998485
K19294	-0.106482	0.167668	0.998485
K00784	0.0420345	0.167792	0.998485
K07443	-0.0896139	0.168634	0.998485
K18889	0.104239	0.169156	0.998485
K02824	0.0866966	0.169261	0.998485
K01803	0.047259	0.16963	0.998485
K03718	0.0798719	0.169906	0.998485
K02836	-0.045051	0.170311	0.998485
K00348	-0.0736196	0.170321	0.998485
K03385	-0.13179	0.172129	0.998485
K01012	-0.0605057	0.172275	0.998485
K00018	0.044153	0.172591	0.998485
K01643	0.151332	0.173602	0.998485
K00605	-0.0748358	0.173923	0.998485
K01744	0.0652588	0.174311	0.998485
K06921	0.11426	0.174429	0.998485
K03502	0.0677514	0.179453	0.998485
K02775	0.101932	0.180315	0.998485
K11105	-0.0709692	0.180768	0.998485
K05989	-0.0813062	0.1811	0.998485
K03289	0.253187	0.181233	0.998485
K11753	0.0290625	0.181659	0.998485
K00768	-0.0548689	0.182831	0.998485
K13049	0.12493	0.184492	0.998485
K07031	-0.122312	0.185071	0.998485
K07273	0.098026	0.185777	0.998485
K01537	0.0344739	0.187182	0.998485
K03816	0.0501968	0.187324	0.998485
K03827	-0.124235	0.187785	0.998485
K00625	0.0430146	0.188633	0.998485
K02002	-0.163286	0.190416	0.998485
K05808	0.0366807	0.190595	0.998485
K06907	-0.0909289	0.190882	0.998485
K03442	-0.0442637	0.190944	0.998485
K11051	0.166208	0.190948	0.998485
K16787	0.0900711	0.191174	0.998485
K00067	-0.0429399	0.191183	0.998485
K07088	0.0496204	0.191272	0.998485
K12452	-0.103516	0.193258	0.998485
K09807	-0.0657487	0.193678	0.998485
K00949	-0.0472953	0.194717	0.998485
K02000	-0.147629	0.195199	0.998485
K03437	0.0320315	0.196196	0.998485
K05919	0.100359	0.196555	0.998485
K03572	-0.0326775	0.197272	0.998485
K08234	0.140756	0.19918	0.998485
K00882	0.0809739	0.19931	0.998485
K02401	-0.102976	0.199388	0.998485
K18929	0.0938359	0.199603	0.998485
K07075	0.0848069	0.199728	0.998485
K00567	-0.0429218	0.200155	0.998485
K19355	0.128421	0.20098	0.998485
K00088	0.0314383	0.201885	0.998485
K15977	-0.103369	0.202172	0.998485
K02227	-0.0527259	0.202237	0.998485
K06987	-0.0918218	0.202699	0.998485
K05601	-0.0424349	0.203742	0.998485
K03549	0.252863	0.20448	0.998485
K07003	-0.0785596	0.204481	0.998485
K03553	-0.0461514	0.204968	0.998485
K09789	-0.115029	0.206011	0.998485
K02434	-0.0868447	0.20719	0.998485
K00033	-0.100729	0.208779	0.998485
K01895	-0.0651575	0.209172	0.998485
K02224	-0.0604726	0.209361	0.998485
K02952	-0.0365655	0.20967	0.998485
K07447	-0.0322421	0.20979	0.998485
K02907	-0.031963	0.211495	0.998485
K01104	-0.0255432	0.211628	0.998485
K08300	-0.166647	0.211717	0.998485
K02169	-0.107413	0.212987	0.998485
K03436	0.0762982	0.213023	0.998485
K18234	-0.0832787	0.21307	0.998485
K01649	-0.0373981	0.21434	0.998485
K02232	-0.0598923	0.214361	0.998485
K01866	-0.0352043	0.21449	0.998485
K18369	0.0676784	0.214752	0.998485
K09790	-0.0853335	0.214901	0.998485
K03602	-0.0360125	0.215029	0.998485
K00016	-0.0845123	0.217468	0.998485
K21470	0.193619	0.218015	0.998485
K01547	-0.107742	0.21808	0.998485
K05595	-0.0828363	0.218962	0.998485
K07082	-0.0281488	0.21914	0.998485
K03601	-0.0369409	0.219216	0.998485
K04720	-0.0573186	0.21935	0.998485
K13993	-0.0486891	0.220061	0.998485
K00942	0.0367495	0.220299	0.998485
K00382	-0.0576328	0.220706	0.998485
K10563	-0.0973393	0.221021	0.998485
K01736	0.0265087	0.221789	0.998485
K02412	-0.102553	0.222876	0.998485
K05367	-0.1019	0.223488	0.998485
K01588	0.0282101	0.224611	0.998485
K06966	0.0414604	0.224658	0.998485
K08289	0.0756113	0.224843	0.998485
K02860	-0.0265177	0.225954	0.998485
K03694	0.119572	0.22613	0.998485
K03787	0.0459149	0.227698	0.998485
K03925	-0.0478059	0.228303	0.998485
K00954	0.0303026	0.229115	0.998485
K02230	-0.0803423	0.229374	0.998485
K02687	-0.032986	0.229429	0.998485
K00133	-0.0326433	0.229573	0.998485
K02435	-0.0736247	0.230396	0.998485
K11065	-0.102529	0.230875	0.998485
K07053	-0.0647464	0.230971	0.998485
K15583	0.0983917	0.23222	0.998485
K03799	-0.0785712	0.23246	0.998485
K00965	0.0798314	0.233179	0.998485
K19350	0.103377	0.233394	0.998485
K07405	0.11813	0.23341	0.998485
K01580	-0.118529	0.233432	0.998485
K10536	0.100523	0.234027	0.998485
K08676	-0.106668	0.236138	0.998485
K07282	-0.0435339	0.237334	0.998485
K03307	-0.0686801	0.237595	0.998485
K03665	0.0320786	0.238837	0.998485
K00798	-0.0762817	0.240514	0.998485
K00788	0.0525525	0.240885	0.998485
K15726	-0.0957683	0.24328	0.998485
K16345	-0.0989978	0.243502	0.998485
K21571	0.098881	0.243659	0.998485
K00790	-0.0321164	0.244339	0.998485
K02033	0.0567312	0.246473	0.998485
K01956	0.0251528	0.247057	0.998485
K03631	-0.0252141	0.247119	0.998485
K02437	-0.0552161	0.247293	0.998485
K01791	-0.0521012	0.247731	0.998485
K22278	-0.0760673	0.248378	0.998485
K00616	-0.0612646	0.250931	0.998485
K00930	-0.0323103	0.251064	0.998485
K07646	-0.0392259	0.253245	0.998485
K05593	-0.124966	0.253482	0.998485
K07166	0.0755573	0.254781	0.998485
K02233	-0.0543753	0.256833	0.998485
K07483	-0.0679773	0.256974	0.998485
K00857	0.0463406	0.257598	0.998485
K03320	0.0366258	0.258133	0.998485
K07588	-0.0730696	0.25924	0.998485
K17686	0.082808	0.261142	0.998485
K12574	0.0986998	0.26153	0.998485
K07455	0.115471	0.261718	0.998485
K06894	-0.0859262	0.262054	0.998485
K16328	0.0839235	0.262279	0.998485
K19310	-0.0798099	0.263152	0.998485
K01192	-0.0775242	0.263268	0.998485
K18350	-0.0788183	0.263641	0.998485
K00759	0.0330335	0.263684	0.998485
K03558	-0.0849596	0.263723	0.998485
K01077	-0.0708559	0.264106	0.998485
K07315	-0.0813	0.264384	0.998485
K01843	-0.106148	0.265331	0.998485
K07386	0.0578878	0.265452	0.998485
K02123	-0.0566344	0.265601	0.998485
K03455	-0.0583095	0.267531	0.998485
K01912	-0.0627203	0.267841	0.998485
K08325	-0.0948797	0.268919	0.998485
K05306	-0.113147	0.269244	0.998485
K01924	-0.0309867	0.269272	0.998485
K02564	0.043256	0.269629	0.998485
K09761	-0.0342122	0.269842	0.998485
K01704	-0.0368903	0.270248	0.998485
K03499	0.0194071	0.27078	0.998485
K07793	-0.0655488	0.27089	0.998485
K07456	0.0236215	0.271312	0.998485
K03658	-0.095508	0.271904	0.998485
K08678	-0.103093	0.272285	0.998485
K07175	-0.0693871	0.272939	0.998485
K02551	-0.0768462	0.274044	0.998485
K03814	0.0745088	0.274332	0.998485
K07043	-0.0392002	0.276132	0.998485
K06147	0.0480428	0.277759	0.998485
K03800	-0.0657416	0.277781	0.998485
K07005	0.0384244	0.278457	0.998485
K00342	0.0691064	0.278802	0.998485
K03589	0.0448267	0.279253	0.998485
K01095	-0.0887884	0.279399	0.998485
K04759	0.0284382	0.279682	0.998485
K03801	-0.0982112	0.280036	0.998485
K00425	0.0568273	0.280103	0.998485
K03924	0.037571	0.280863	0.998485
K06885	-0.0980203	0.282078	0.998485
K01696	-0.0360972	0.282222	0.998485
K09125	0.049212	0.283394	0.998485
K01653	-0.030851	0.283606	0.998485
K13694	-0.100818	0.285184	0.998485
K21573	0.0893575	0.285886	0.998485
K01179	0.0747983	0.285909	0.998485
K00036	-0.0947236	0.286197	0.998485
K03522	0.0290258	0.286717	0.998485
K00874	0.0411589	0.288294	0.998485
K03768	0.0424249	0.288937	0.998485
K02755	0.068931	0.289208	0.998485
K03474	-0.0589351	0.289466	0.998485
K02017	0.0518752	0.290581	0.998485
K00702	0.0585697	0.290617	0.998485
K11050	0.133486	0.29078	0.998485
K01443	-0.0414098	0.292052	0.998485
K01625	0.0316678	0.292377	0.998485
K06183	0.0582852	0.292793	0.998485
K01847	-0.0699354	0.293093	0.998485
K00789	0.0305632	0.293509	0.998485
K01805	-0.063348	0.294066	0.998485
K02078	-0.0235332	0.294759	0.998485
K01209	0.0522777	0.294823	0.998485
K03430	-0.10584	0.296082	0.998485
K01652	-0.0277712	0.296424	0.998485
K01493	-0.0351448	0.297151	0.998485
K07011	-0.0782958	0.297207	0.998485
K02108	-0.0280836	0.297349	0.998485
K01685	0.0529534	0.298043	0.998485
K00858	0.0190357	0.299617	0.998485
K11751	0.0777166	0.300005	0.998485
K00099	0.0216101	0.300506	0.998485
K01715	-0.0572294	0.300695	0.998485
K03741	-0.0752168	0.300881	0.998485
K06412	-0.0809738	0.302906	0.998485
K04656	0.0587838	0.303084	0.998485
K00226	-0.0845461	0.303693	0.998485
K03473	-0.0637573	0.304542	0.998485
K11527	-0.119476	0.305108	0.998485
K15581	0.0864397	0.30548	0.998485
K01130	-0.0989723	0.305673	0.998485
K02536	-0.0489044	0.306236	0.998485
K02994	-0.0273708	0.306426	0.998485
K12251	0.0461433	0.306668	0.998485
K03315	0.049212	0.306906	0.998485
K04069	0.0311564	0.309026	0.998485
K06889	-0.0409428	0.309315	0.998485
K07098	-0.0324095	0.310441	0.998485
K14742	0.028449	0.311155	0.998485
K05340	-0.0945222	0.31123	0.998485
K01057	-0.0934523	0.311398	0.998485
K01476	-0.107914	0.311838	0.998485
K01305	-0.0747997	0.312299	0.998485
K02069	-0.118561	0.312356	0.998485
K02409	-0.0880184	0.312612	0.998485
K00045	0.2053	0.314522	0.998485
K03654	0.0481663	0.316404	0.998485
K11754	0.0189438	0.317471	0.998485
K02871	-0.0230308	0.319536	0.998485
K01667	-0.0877996	0.319547	0.998485
K00794	-0.0415281	0.319703	0.998485
K01952	0.0197322	0.32093	0.998485
K00337	0.0600039	0.321455	0.998485
K16153	-0.138431	0.32226	0.998485
K02935	-0.0295598	0.323328	0.998485
K03113	-0.0592102	0.323604	0.998485
K07238	0.0570075	0.325196	0.998485
K02652	-0.0905188	0.325668	0.998485
K15051	-0.0843508	0.326611	0.998485
K02361	0.073858	0.326856	0.998485
K09793	-0.0738136	0.327981	0.998485
K01000	-0.0277357	0.328069	0.998485
K01890	-0.0333202	0.329176	0.998485
K06950	-0.0332281	0.329958	0.998485
K03734	0.023387	0.330434	0.998485
K15532	-0.0777987	0.330538	0.998485
K18928	0.0701886	0.330785	0.998485
K14623	0.069061	0.332279	0.998485
K02034	0.0427806	0.332994	0.998485
K03321	-0.0411555	0.333308	0.998485
K03671	-0.0203737	0.333491	0.998485
K01546	-0.0901891	0.335211	0.998485
K01939	0.0245782	0.335542	0.998485
K19049	-0.106694	0.336578	0.998485
K01079	-0.0696149	0.336768	0.998485
K00931	-0.0244476	0.336787	0.998485
K09812	-0.0248246	0.337012	0.998485
K01159	-0.0278089	0.339611	0.998485
K07007	0.061395	0.33995	0.998485
K02653	-0.0529199	0.339951	0.998485
K04079	-0.0203736	0.340282	0.998485
K07221	-0.085582	0.340623	0.998485
K18979	-0.0580421	0.341299	0.998485
K01840	0.0555202	0.342011	0.998485
K11069	0.0256891	0.342518	0.998485
K02032	0.0698333	0.342802	0.998485
K03784	0.106017	0.343704	0.998485
K01993	-0.0538281	0.34432	0.998485
K01929	-0.0189778	0.344608	0.998485
K01966	-0.0896642	0.344696	0.998485
K00849	0.0293459	0.3447	0.998485
K03811	0.0470953	0.344867	0.998485
K07027	0.0427661	0.345173	0.998485
K04516	0.0496523	0.345462	0.998485
K07458	-0.0439008	0.346585	0.998485
K09817	0.0273269	0.347218	0.998485
K00939	-0.0289173	0.347236	0.998485
K03313	-0.060267	0.348033	0.998485
K13747	0.0393471	0.348832	0.998485
K00764	0.0217393	0.349491	0.998485
K02067	-0.0584005	0.349959	0.998485
K19955	-0.0567017	0.350042	0.998485
K10439	-0.0437465	0.350758	0.998485
K01495	0.0312942	0.351651	0.998485
K02892	-0.0243503	0.35187	0.998485
K03773	0.0618764	0.352045	0.998485
K02400	-0.0821418	0.35253	0.998485
K03750	0.0686364	0.352547	0.998485
K07387	-0.0804329	0.352712	0.998485
K06113	0.0712151	0.353102	0.998485
K06287	0.0211259	0.35326	0.998485
K07497	-0.0586569	0.353695	0.998485
K07402	0.0473729	0.35387	0.998485
K19157	0.0959981	0.355541	0.998485
K03612	0.0247421	0.355766	0.998485
K01560	0.0809346	0.355782	0.998485
K00656	0.0277687	0.35687	0.998485
K03832	0.0569558	0.357069	0.998485
K00767	0.0288113	0.357311	0.998485
K06180	0.0210362	0.358061	0.998485
K03742	0.0454416	0.358159	0.998485
K18138	-0.0696067	0.358661	0.998485
K01695	-0.0338515	0.358696	0.998485
K12506	0.0822658	0.358896	0.998485
K11717	0.0321938	0.359129	0.998485
K07139	0.0220531	0.360343	0.998485
K02117	-0.0319836	0.360556	0.998485
K01673	-0.0493488	0.360741	0.998485
K03296	-0.0899133	0.361358	0.998485
K10254	0.0635226	0.362678	0.998485
K02003	0.0233885	0.365648	0.998485
K06897	-0.0558465	0.365837	0.998485
K00330	0.053042	0.36625	0.998485
K15635	-0.0415013	0.367068	0.998485
K21464	-0.248497	0.367559	0.998485
K00549	0.0689461	0.368195	0.998485
K00812	0.0408693	0.368332	0.998485
K02429	0.0583924	0.37005	0.998485
K12257	0.0334559	0.373409	0.998485
K02835	-0.0305259	0.373861	0.998485
K19068	-0.056079	0.373938	0.998485
K06871	0.0328219	0.374481	0.998485
K00281	-0.0770347	0.375583	0.998485
K01270	0.0319315	0.377926	0.998485
K03564	0.0283455	0.378651	0.998485
K01923	0.0216316	0.38028	0.998485
K01235	0.0746438	0.38224	0.998485
K21574	0.0657517	0.382599	0.998485
K14441	0.0215952	0.382802	0.998485
K07576	-0.0525263	0.382852	0.998485
K21449	0.078572	0.383014	0.998485
K03218	-0.0287001	0.383143	0.998485
K03469	-0.0219146	0.383177	0.998485
K01524	-0.0382973	0.383463	0.998485
K01961	-0.0497209	0.384009	0.998485
K00891	0.0200891	0.38425	0.998485
K02358	-0.029524	0.385474	0.998485
K02600	0.0323667	0.386116	0.998485
K00338	0.0506932	0.386164	0.998485
K00979	-0.0390409	0.386908	0.998485
K02112	0.028776	0.387004	0.998485
K00297	0.026296	0.387253	0.998485
K16055	-0.108379	0.387495	0.998485
K03575	0.0264082	0.387685	0.998485
K01607	-0.0424	0.387849	0.998485
K07030	0.0675785	0.388971	0.998485
K00652	-0.042843	0.389479	0.998485
K15738	-0.0274567	0.390525	0.998485
K00053	0.0316353	0.390638	0.998485
K03282	-0.029509	0.391268	0.998485
K02417	-0.0675532	0.393069	0.998485
K03559	-0.0448656	0.393862	0.998485
K07741	0.0806422	0.394621	0.998485
K05896	-0.0543435	0.394719	0.998485
K02342	-0.0355516	0.394973	0.998485
K00852	-0.0531334	0.395085	0.998485
K20265	-0.0701835	0.395538	0.998485
K07444	0.022817	0.395762	0.998485
K07035	0.0707187	0.397468	0.998485
K00604	-0.0215231	0.397517	0.998485
K03781	-0.0621517	0.398079	0.998485
K03624	0.0287348	0.398163	0.998485
K21071	-0.024583	0.39889	0.998485
K02072	0.0504177	0.399553	0.998485
K07000	0.159456	0.399768	0.998485
K00648	-0.0439327	0.400619	0.998485
K06881	0.017371	0.401303	0.998485
K13963	0.0819815	0.402082	0.998485
K03570	0.0240883	0.40235	0.998485
K01056	-0.0234818	0.403066	0.998485
K08679	-0.075623	0.403231	0.998485
K07089	-0.0482866	0.403817	0.998485
K06925	0.0249729	0.404768	0.998485
K01887	-0.0265268	0.405675	0.998485
K21557	-0.0897761	0.406273	0.998485
K08974	-0.0366483	0.406978	0.998485
K12573	0.0230248	0.406985	0.998485
K07271	-0.0438846	0.407033	0.998485
K03770	0.0425734	0.408042	0.998485
K22010	0.0535997	0.409261	0.998485
K00174	-0.0336601	0.410942	0.998485
K00703	0.0226738	0.411277	0.998485
K10440	-0.052749	0.411596	0.998485
K01224	0.0540368	0.411643	0.998485
K00783	-0.0211856	0.412146	0.998485
K02026	0.049437	0.412614	0.998485
K06333	-0.0693009	0.412715	0.998485
K00651	0.0239531	0.413854	0.998485
K02231	-0.0331288	0.413871	0.998485
K08169	-0.075764	0.414777	0.998485
K06076	0.0538814	0.416015	0.998485
K02563	-0.0214578	0.416079	0.998485
K12343	-0.068236	0.418108	0.998485
K03655	0.0254166	0.418596	0.998485
K08218	-0.0484787	0.419041	0.998485
K08963	-0.0389851	0.419989	0.998485
K15771	0.0650284	0.420263	0.998485
K15342	-0.0349681	0.420328	0.998485
K02529	0.0285294	0.421409	0.998485
K02371	-0.0347802	0.422116	0.998485
K00806	0.0172263	0.422192	0.998485
K03574	0.043225	0.422363	0.998485
K09680	0.0519053	0.423193	0.998485
K01201	0.0674078	0.424472	0.998485
K00341	0.0500346	0.424642	0.998485
K06173	-0.0200197	0.424834	0.998485
K03585	-0.0541923	0.425223	0.998485
K02484	-0.0651301	0.425271	0.998485
K07091	0.0413181	0.42637	0.998485
K01926	-0.0225574	0.426669	0.998485
K01265	-0.0156269	0.427592	0.998485
K03711	0.0234066	0.428099	0.998485
K07171	-0.0476385	0.428415	0.998485
K00525	-0.0358517	0.429181	0.998485
K00948	0.022828	0.430701	0.998485
K20488	-0.0470614	0.4308	0.998485
K03584	0.0222283	0.431772	0.998485
K03150	-0.0321394	0.431972	0.998485
K02426	-0.0465632	0.43235	0.998485
K15460	0.0494418	0.433266	0.998485
K01129	-0.0211293	0.435502	0.998485
K01990	-0.0218808	0.435739	0.998485
K13821	-0.0953569	0.436802	0.998485
K02111	0.0239438	0.437902	0.998485
K00177	-0.0311531	0.440127	0.998485
K07791	-0.0583972	0.440336	0.998485
K03657	-0.0178964	0.440565	0.998485
K00986	-0.0689767	0.44062	0.998485
K01089	-0.0522648	0.440948	0.998485
K10206	-0.0210916	0.441396	0.998485
K03294	-0.0492641	0.442202	0.998485
K02982	-0.0209108	0.442292	0.998485
K07001	-0.0429341	0.442795	0.998485
K00973	0.0257917	0.443763	0.998485
K01023	-0.0756369	0.443808	0.998485
K01889	-0.0248793	0.444068	0.998485
K02433	-0.0502654	0.444915	0.998485
K00027	0.0503873	0.445766	0.998485
K01465	0.0136294	0.446607	0.998485
K03088	-0.0294307	0.446649	0.998485
K06382	0.0437902	0.447011	0.998485
K18682	0.0258383	0.447689	0.998485
K02341	0.0201895	0.448266	0.998485
K01624	0.0186497	0.449102	0.998485
K00343	0.0481516	0.44939	0.998485
K02028	0.0375491	0.449842	0.998485
K06177	0.0544139	0.450248	0.998485
K01876	-0.0263146	0.450901	0.998485
K01091	0.0147	0.451327	0.998485
K11071	0.0258234	0.451463	0.998485
K09765	-0.0301012	0.45152	0.998485
K02523	0.0411983	0.451894	0.998485
K03453	0.0405196	0.452142	0.998485
K02340	0.0207145	0.453941	0.998485
K16264	-0.043102	0.456203	0.998485
K01626	0.0515498	0.45633	0.998485
K00349	0.0430783	0.456657	0.998485
K03568	0.0664135	0.457811	0.998485
K03534	0.0467136	0.458671	0.998485
K03644	-0.0569686	0.458711	0.998485
K07738	-0.0481774	0.458817	0.998485
K03786	0.0206923	0.458993	0.998485
K01241	-0.068926	0.459396	0.998485
K01155	-0.0591344	0.460326	0.998485
K00331	0.0478427	0.461011	0.998485
K01478	-0.0891373	0.46133	0.998485
K10542	0.043134	0.462485	0.998485
K01193	-0.0538784	0.462566	0.998485
K11927	-0.0569104	0.463237	0.998485
K08309	0.0700533	0.463599	0.998485
K03327	0.0366589	0.464343	0.998485
K00657	0.0322592	0.464511	0.998485
K04567	-0.0190968	0.46475	0.998485
K00287	0.0218133	0.465294	0.998485
K03040	-0.0218339	0.465983	0.998485
K06978	-0.0565506	0.466191	0.998485
K01814	0.0193417	0.466321	0.998485
K01173	0.0501019	0.466845	0.998485
K03299	0.0486746	0.467108	0.998485
K03070	0.0215869	0.467144	0.998485
K00347	0.0439387	0.468189	0.998485
K07560	0.0188131	0.468918	0.998485
K01719	0.0416139	0.469599	0.998485
K19405	0.0889444	0.470172	0.998485
K01548	-0.0556455	0.471784	0.998485
K05801	0.0622942	0.47365	0.998485
K03484	0.0449227	0.474687	0.998485
K02316	-0.0163552	0.475518	0.998485
K01206	-0.0389544	0.476976	0.998485
K01885	-0.0256583	0.47765	0.998485
K01639	0.0407756	0.478056	0.998485
K00057	0.0196276	0.478645	0.998485
K03526	0.0184864	0.478814	0.998485
K17320	0.0464259	0.479885	0.998485
K01879	-0.0728447	0.480781	0.998485
K04043	0.0241765	0.481193	0.998485
K20866	-0.0491146	0.48149	0.998485
K05988	0.0895343	0.481649	0.998485
K03744	-0.0245263	0.484015	0.998485
K03431	-0.0444725	0.484225	0.998485
K02963	-0.0209055	0.484945	0.998485
K20487	-0.0427577	0.485011	0.998485
K10117	-0.0368068	0.485132	0.998485
K19265	0.0294195	0.485242	0.998485
K00700	-0.0173696	0.485281	0.998485
K07552	-0.0528375	0.485737	0.998485
K06949	0.0166715	0.48682	0.998485
K01262	0.0178843	0.48713	0.998485
K12132	0.0329893	0.487996	0.998485
K09760	-0.0227085	0.48824	0.998485
K02768	0.0440309	0.490635	0.998485
K03797	-0.022897	0.49067	0.998485
K02481	-0.0745596	0.492556	0.998485
K01187	-0.0462768	0.493198	0.998485
K07095	0.0159172	0.493624	0.998485
K01197	-0.0553484	0.493836	0.998485
K01154	0.0215907	0.493984	0.998485
K01817	0.0238599	0.494773	0.998485
K04078	0.0212952	0.494988	0.998485
K00283	0.0778071	0.495775	0.998485
K17680	-0.0872173	0.496615	0.998485
K03168	0.0162836	0.497133	0.998485
K20276	0.167217	0.497209	0.998485
K00339	0.0442476	0.498164	0.998485
K01883	-0.0203036	0.499253	0.998485
K00074	-0.0390564	0.500212	0.998485
K17828	-0.0169181	0.501157	0.998485
K02803	0.043042	0.502798	0.998485
K01409	-0.0232701	0.502904	0.998485
K01251	-0.032463	0.50317	0.998485
K02492	-0.035804	0.504295	0.998485
K09702	-0.0666596	0.505251	0.998485
K19225	-0.0488663	0.506405	0.998485
K02283	-0.0436438	0.507151	0.998485
K03524	0.0134302	0.507552	0.998485
K14445	0.0552708	0.508107	0.998485
K00244	0.0755233	0.508541	0.998485
K02879	0.0221405	0.508753	0.998485
K00873	0.0168907	0.509461	0.998485
K05366	0.0187642	0.511432	0.998485
K02066	-0.0365928	0.512195	0.998485
K00937	-0.0245438	0.512919	0.998485
K03210	-0.0173306	0.51315	0.998485
K03596	0.0305054	0.513629	0.998485
K06972	-0.0349002	0.514737	0.998485
K01662	0.0134647	0.514908	0.998485
K09758	-0.0813509	0.516345	0.998485
K00600	-0.024732	0.516655	0.998485
K03547	0.0180269	0.516724	0.998485
K03536	0.0162893	0.516772	0.998485
K00077	-0.0237539	0.517217	0.998485
K02647	-0.0390854	0.5177	0.998485
K02886	-0.0205209	0.51775	0.998485
K03424	-0.0127503	0.517968	0.998485
K02005	-0.0289992	0.518107	0.998485
K14155	0.0200514	0.518314	0.998485
K07568	0.016257	0.518935	0.998485
K13378	0.0418379	0.51898	0.998485
K00626	-0.0380888	0.519647	0.998485
K01218	0.048386	0.520198	0.998485
K02346	0.0198163	0.520295	0.998485
K02950	-0.0230506	0.520647	0.998485
K01911	0.0373071	0.520667	0.998485
K01784	-0.0211563	0.521148	0.998485
K05837	0.0180403	0.521403	0.998485
K03154	0.0319179	0.521948	0.998485
K01873	-0.0193369	0.522221	0.998485
K15772	0.0524913	0.523819	0.998485
K00962	-0.0174377	0.524008	0.998485
K00951	0.0148137	0.524124	0.998485
K01277	0.0340067	0.52439	0.998485
K00762	0.0133588	0.525678	0.998485
K03545	-0.0161083	0.528781	0.998485
K16785	0.0359855	0.529924	0.998485
K01915	-0.0142196	0.530438	0.998485
K04095	0.0488389	0.530874	0.998485
K18640	0.0392322	0.530997	0.998485
K18930	-0.0727757	0.531361	0.998485
K02428	-0.0151575	0.532839	0.998485
K01921	-0.0170973	0.533388	0.998485
K11085	-0.0309664	0.535822	0.998485
K20074	0.0286339	0.537517	0.998485
K03077	-0.028131	0.537963	0.998485
K03617	0.0166696	0.538011	0.998485
K01689	-0.0160671	0.539706	0.998485
K02528	-0.0180414	0.540933	0.998485
K02890	0.0184412	0.541455	0.998485
K01609	0.0231327	0.54248	0.998485
K01243	-0.0176833	0.543164	0.998485
K08722	0.0545867	0.543278	0.998485
K07037	0.0326527	0.544545	0.998485
K02014	0.0354864	0.545826	0.998485
K03497	-0.0186552	0.54665	0.998485
K07584	-0.0445557	0.546866	0.998485
K07814	0.037652	0.547282	0.998485
K17716	-0.0398731	0.547405	0.998485
K00691	0.0984925	0.548049	0.998485
K11991	-0.0152737	0.548056	0.998485
K01066	-0.0691201	0.54847	0.998485
K16089	-0.0448211	0.549565	0.998485
K02477	0.0486738	0.550343	0.998485
K07783	-0.0480937	0.551144	0.998485
K02902	0.0156947	0.551254	0.998485
K07318	0.0825493	0.552567	0.998485
K03546	-0.0444884	0.552681	0.998485
K01678	-0.0385612	0.552989	0.998485
K12524	0.0424601	0.553377	0.998485
K12960	-0.0314431	0.553957	0.998485
K03614	0.0160143	0.555074	0.998485
K01421	0.0379389	0.557049	0.998485
K16786	0.0376394	0.557655	0.998485
K02392	-0.0460509	0.557733	0.998485
K03177	-0.0224528	0.558048	0.998485
K00963	0.0476514	0.558466	0.998485
K02823	0.0160285	0.558573	0.998485
K03687	-0.0170502	0.559224	0.998485
K01507	0.054958	0.559539	0.998485
K19545	-0.0810494	0.559632	0.998485
K03642	0.0598946	0.559899	0.998485
K01520	-0.0284932	0.559928	0.998485
K01181	0.0448478	0.559934	0.998485
K03531	0.0219579	0.565606	0.998485
K01666	-0.0453267	0.565662	0.998485
K21065	-0.0576691	0.565998	0.998485
K01687	-0.0184122	0.566441	0.998485
K02029	0.0300709	0.567074	0.998485
K17319	0.038156	0.567425	0.998485
K02445	-0.0439788	0.567561	0.998485
K02004	-0.0199066	0.567693	0.998485
K03578	0.073918	0.567927	0.998485
K07014	0.0617775	0.570207	0.998485
K18581	0.055672	0.570497	0.998485
K01881	-0.0211961	0.570531	0.998485
K03629	-0.0136319	0.571001	0.998485
K00346	0.0317326	0.571153	0.998485
K01783	-0.0143515	0.571499	0.998485
K01515	0.0292596	0.571639	0.998485
K06167	0.0246107	0.572004	0.998485
K04042	-0.0392553	0.572492	0.998485
K06153	0.0141894	0.572798	0.998485
K02357	-0.0186822	0.574086	0.998485
K03269	0.0300694	0.57409	0.998485
K06023	0.0406209	0.575634	0.998485
K00929	-0.0243292	0.576061	0.998485
K09747	-0.0409357	0.577545	0.998485
K07056	-0.0131095	0.578439	0.998485
K04066	-0.0132208	0.579201	0.998485
K03308	0.0144666	0.580079	0.998485
K06518	0.0201925	0.580138	0.998485
K21029	-0.0425313	0.580251	0.998485
K06142	0.0319874	0.582179	0.998485
K03072	-0.0504122	0.582335	0.998485
K07284	0.0406681	0.584048	0.998485
K01006	0.0217887	0.584132	0.998485
K06213	-0.0185646	0.584246	0.998485
K04762	0.0279583	0.584626	0.998485
K02961	-0.0169583	0.584774	0.998485
K02838	-0.0183106	0.584798	0.998485
K01698	0.0314421	0.585309	0.998485
K07316	0.0394857	0.585517	0.998485
K02065	-0.0294039	0.585653	0.998485
K01737	-0.0235592	0.586593	0.998485
K03556	0.0458454	0.586795	0.998485
K03798	0.0164784	0.58694	0.998485
K03979	-0.0164271	0.587172	0.998485
K02025	0.0340004	0.587282	0.998485
K03312	-0.0244782	0.588632	0.998485
K03284	-0.0185949	0.588774	0.998485
K07248	-0.0754413	0.58969	0.998485
K03270	0.0237098	0.589801	0.998485
K01596	0.0676811	0.590511	0.998485
K00782	0.036677	0.59065	0.998485
K16511	-0.038534	0.591961	0.998485
K03565	0.0150971	0.59442	0.998485
K02390	-0.0437002	0.594637	0.998485
K08483	0.0242875	0.594917	0.998485
K07012	0.0373107	0.594928	0.998485
K06959	0.0161728	0.59508	0.998485
K03521	0.0152699	0.595875	0.998485
K12340	-0.0331409	0.596721	0.998485
K01633	-0.0244679	0.596785	0.998485
K01198	0.0350039	0.598049	0.998485
K00603	-0.0519081	0.598982	0.998485
K06969	0.0181161	0.600325	0.998485
K03630	-0.0185075	0.601338	0.998485
K19171	0.0788535	0.602402	0.998485
K02970	-0.0161818	0.60248	0.998485
K00868	0.0127198	0.603507	0.998485
K03496	-0.013287	0.60386	0.998485
K18139	-0.0425604	0.605689	0.998485
K01627	-0.0265113	0.605966	0.998485
K01449	-0.0398821	0.606048	0.998485
K03216	-0.0363365	0.606199	0.998485
K09704	-0.0490156	0.608879	0.998485
K08138	0.0424933	0.611204	0.998485
K02071	0.0312527	0.612589	0.998485
K08307	0.0256886	0.612667	0.998485
K00335	-0.0332449	0.612684	0.998485
K04773	0.0273881	0.612796	0.998485
K00748	-0.0251089	0.613981	0.998485
K07214	-0.0445169	0.614356	0.998485
K00284	-0.0481765	0.614963	0.998485
K00981	0.0112558	0.615714	0.998485
K07301	-0.0188992	0.616915	0.998485
K10773	-0.0124788	0.6171	0.998485
K03664	-0.016049	0.617827	0.998485
K03609	-0.0350478	0.617968	0.998485
K02548	0.0239457	0.618708	0.998485
K19789	0.0724106	0.619588	0.998485
K07491	0.02856	0.619981	0.998485
K03885	-0.0436289	0.620671	0.998485
K06942	-0.0202682	0.620953	0.998485
K01972	-0.0158772	0.622281	0.998485
K04068	-0.0160783	0.623808	0.998485
K01534	-0.0144221	0.624308	0.998485
K13542	0.0328301	0.624381	0.998485
K01425	-0.0449377	0.62576	0.998485
K02622	-0.0250038	0.626604	0.998485
K02012	-0.0271427	0.626679	0.998485
K01658	-0.0194616	0.626749	0.998485
K15533	0.0341061	0.627117	0.998485
K01628	-0.0364615	0.62831	0.998485
K03823	-0.0192588	0.629133	0.998485
K03501	-0.0127936	0.629828	0.998485
K04075	-0.0128193	0.629963	0.998485
K20344	0.0687246	0.630046	0.998485
K03593	-0.0271494	0.630287	0.998485
K07042	-0.0359565	0.63058	0.998485
K00215	-0.0116066	0.630721	0.998485
K08998	0.0177556	0.630958	0.998485
K04083	-0.0330746	0.631084	0.998485
K02109	-0.0122054	0.631162	0.998485
K07574	0.0370513	0.632859	0.998485
K01621	-0.0451419	0.633897	0.998485
K06378	0.038808	0.634106	0.998485
K02473	-0.0731869	0.634122	0.998485
K06975	-0.0342792	0.63413	0.998485
K07090	0.0297762	0.634438	0.998485
K02503	0.0103877	0.63451	0.998485
K01008	0.0272514	0.635055	0.998485
K05810	-0.0139244	0.635207	0.998485
K01119	0.0224263	0.636581	0.998485
K06379	0.0350659	0.636677	0.998485
K02010	-0.0311757	0.636699	0.998485
K07045	-0.0306421	0.637751	0.998485
K02493	0.00897665	0.637826	0.998485
K03722	0.0291692	0.637996	0.998485
K00097	0.0249572	0.638096	0.998485
K07164	0.0270327	0.638259	0.998485
K06997	0.0102476	0.638292	0.998485
K01470	-0.0405987	0.638521	0.998485
K19117	-0.0367409	0.639335	0.998485
K03503	0.0305656	0.640847	0.998485
K00548	0.0131098	0.6412	0.998485
K00940	-0.0264746	0.641706	0.998485
K01874	0.0131495	0.643038	0.998485
K00793	-0.0182187	0.643718	0.998485
K01804	0.0205624	0.643744	0.998485
K16899	-0.0272139	0.644611	0.998485
K04761	-0.0324035	0.645176	0.998485
K03322	-0.0396639	0.645964	0.998485
K01533	-0.0145164	0.646342	0.998485
K06295	0.0540121	0.646662	0.998485
K00375	0.0257091	0.647506	0.998485
K16211	0.0348841	0.648149	0.998485
K00820	-0.0122924	0.64861	0.998485
K18331	-0.0550091	0.648916	0.998485
K00946	0.0204781	0.649038	0.998485
K02954	-0.0167862	0.649091	0.998485
K02051	0.0185507	0.650248	0.998485
K03498	-0.00938571	0.650358	0.998485
K00845	0.0145074	0.651315	0.998485
K13043	0.0283033	0.651584	0.998485
K11928	-0.0219637	0.652301	0.998485
K00254	-0.0345605	0.653177	0.998485
K03660	0.0426555	0.654317	0.998485
K02988	0.0188017	0.655754	0.998485
K11068	0.0161346	0.656268	0.998485
K07017	-0.0520256	0.656551	0.998485
K01322	-0.0443076	0.659757	0.998485
K01256	-0.0351263	0.659814	0.998485
K03092	0.0197304	0.659862	0.998485
K02874	-0.0174676	0.659947	0.998485
K01951	0.0119132	0.661392	0.998485
K09769	-0.045112	0.662869	0.998485
K03389	-0.0335187	0.663171	0.998485
K02407	0.0366433	0.663692	0.998485
K03151	0.0351926	0.664279	0.998485
K02899	-0.0161189	0.665232	0.998485
K06967	0.0267413	0.665301	0.998485
K01082	-0.0351209	0.665883	0.998485
K16212	0.0262152	0.667857	0.998485
K02356	-0.0124193	0.6679	0.998485
K02967	-0.0117975	0.667939	0.998485
K19271	-0.021299	0.668082	0.998485
K00971	0.0219157	0.669274	0.998485
K02037	-0.0128369	0.670421	0.998485
K02114	0.00871514	0.670441	0.998485
K07099	0.0421015	0.670946	0.998485
K00350	-0.0233134	0.671122	0.998485
K00995	0.0216583	0.671124	0.998485
K00384	0.014337	0.671135	0.998485
K05807	-0.0244133	0.671148	0.998485
K00175	-0.0170971	0.674266	0.998485
K00282	0.0483111	0.674351	0.998485
K01790	0.0180539	0.674445	0.998485
K07259	0.0254316	0.674521	0.998485
K07391	0.0088248	0.674526	0.998485
K01358	-0.0145743	0.674727	0.998485
K18197	0.0643942	0.675905	0.998485
K16789	0.0383593	0.677356	0.998485
K08602	-0.0399579	0.677491	0.998485
K02990	-0.0130199	0.677972	0.998485
K00012	0.0166161	0.678034	0.998485
K18707	0.0110843	0.678233	0.998485
K15770	0.0364718	0.678544	0.998485
K10118	-0.0238854	0.678721	0.998485
K01858	0.0318649	0.679015	0.998485
K02517	-0.018955	0.680471	0.998485
K07015	-0.0303894	0.681119	0.998485
K00927	-0.01108	0.681995	0.998485
K03929	-0.0373764	0.682402	0.998485
K01126	-0.0208957	0.682432	0.998485
K16087	0.0555518	0.682909	0.998485
K06438	0.0224621	0.68386	0.998485
K03723	-0.0103363	0.684966	0.998485
K00765	0.0131183	0.685071	0.998485
K02916	0.010626	0.685267	0.998485
K03438	0.0118526	0.685538	0.998485
K05995	-0.0257735	0.686116	0.998485
K01620	0.0158861	0.687202	0.998485
K14170	0.0244161	0.687512	0.998485
K00640	-0.00983685	0.687539	0.998485
K00757	0.0140193	0.68826	0.998485
K04771	-0.0231072	0.688588	0.998485
K01491	0.0164314	0.690476	0.998485
K07448	-0.0256736	0.69086	0.998485
K02965	0.0163265	0.693232	0.998485
K10026	-0.0191704	0.693518	0.998485
K00912	-0.0179897	0.693807	0.998485
K01438	0.0224817	0.693961	0.998485
K03495	-0.0116865	0.694034	0.998485
K01579	0.0158464	0.694838	0.998485
K11645	-0.038887	0.695245	0.998485
K01815	0.0261183	0.696165	0.998485
K00773	-0.0147543	0.696277	0.998485
K00957	0.0264251	0.696801	0.998485
K02851	-0.0430611	0.697325	0.998485
K09748	0.0112995	0.697408	0.998485
K01940	0.00931564	0.697551	0.998485
K02057	0.0274075	0.698535	0.998485
K02884	0.0126005	0.699129	0.998485
K03641	0.0429193	0.700115	0.998485
K03340	-0.0148271	0.70143	0.998485
K08968	0.0253142	0.701609	0.998485
K03590	0.0257158	0.701961	0.998485
K04485	-0.00828076	0.702747	0.998485
K02933	-0.00861335	0.70357	0.998485
K02863	0.00986067	0.704302	0.998485
K00571	0.0183378	0.704358	0.998485
K00390	0.0322893	0.704386	0.998485
K03775	0.0215006	0.704387	0.998485
K00041	-0.0214963	0.704499	0.998485
K02110	0.0165125	0.706025	0.998485
K00048	-0.0189744	0.706584	0.998485
K07979	-0.0229271	0.706941	0.998485
K01812	-0.0123857	0.707708	0.998485
K01278	0.0215002	0.707743	0.998485
K00558	-0.0142758	0.708214	0.998485
K05799	-0.0196762	0.709036	0.998485
K03588	0.00828152	0.709748	0.998485
K21572	-0.0260672	0.710948	0.998485
K01733	0.00805974	0.711476	0.998485
K00040	0.0235904	0.711979	0.998485
K02372	-0.019403	0.712278	0.998485
K19055	-0.0190075	0.712642	0.998485
K05350	-0.0271257	0.713237	0.998485
K00859	0.00863281	0.713332	0.998485
K07720	-0.0223758	0.713659	0.998485
K03625	0.00902019	0.71375	0.998485
K02313	-0.0111797	0.713829	0.998485
K01676	-0.0190268	0.714114	0.998485
K06390	-0.0244253	0.714162	0.998485
K01868	0.0125419	0.714649	0.998485
K03525	-0.00918989	0.714758	0.998485
K03783	0.0113111	0.714976	0.998485
K02073	0.0217771	0.716807	0.998485
K01284	0.0208825	0.718204	0.998485
K09001	0.0333814	0.719463	0.998485
K03587	-0.0211267	0.720462	0.998485
K03523	0.0208709	0.721683	0.998485
K00008	-0.0239089	0.723026	0.998485
K08744	-0.0292657	0.723624	0.998485
K12373	-0.0224736	0.725482	0.998485
K06131	0.00784279	0.725669	0.998485
K01195	-0.0301543	0.725834	0.998485
K06400	0.0215002	0.725899	0.998485
K00031	0.0114413	0.725925	0.998485
K06940	-0.0242038	0.727335	0.998485
K06960	0.0291127	0.729282	0.998485
K04769	-0.026158	0.730962	0.998485
K04084	0.0177676	0.73133	0.998485
K09973	-0.0427167	0.732124	0.998485
K06217	0.0109437	0.732576	0.998485
K08303	-0.0066539	0.733603	0.998485
K01338	-0.00929569	0.733736	0.998485
K02876	-0.00892259	0.733871	0.998485
K00611	-0.0183029	0.733896	0.998485
K00805	0.0219	0.734816	0.998485
K07107	-0.0129982	0.734905	0.998485
K04488	0.0242405	0.735527	0.998485
K03561	0.0166068	0.735578	0.998485
K21575	0.022812	0.735738	0.998485
K01259	0.072595	0.736572	0.998485
K06178	0.00805807	0.736773	0.998485
K09787	0.027301	0.736895	0.998485
K01928	-0.00894266	0.737022	0.998485
K19997	-0.0366214	0.737377	0.998485
K01996	-0.0218559	0.738181	0.998485
K09903	-0.0122738	0.738667	0.998485
K06409	-0.0153092	0.739053	0.998485
K01356	-0.0264153	0.740804	0.998485
K07173	0.00864056	0.740874	0.998485
K01834	0.0220457	0.741367	0.998485
K06024	-0.0246145	0.742073	0.998485
K00796	0.0115031	0.74236	0.998485
K02837	-0.0103135	0.745047	0.998485
K01686	0.0148369	0.745093	0.998485
K00243	-0.0150238	0.74527	0.998485
K03149	0.013613	0.745272	0.998485
K02016	-0.0100902	0.745633	0.998485
K00278	0.011843	0.745757	0.998485
K04072	0.0324606	0.746017	0.998485
K15986	-0.0199721	0.746135	0.998485
K04096	0.00737706	0.746142	0.998485
K05515	0.00765394	0.746184	0.998485
K00426	0.0164724	0.746949	0.998485
K09951	-0.0139433	0.74792	0.998485
K03763	0.024454	0.747942	0.998485
K02470	-0.0115758	0.749403	0.998485
K01489	-0.00858876	0.749566	0.998485
K07126	-0.0291735	0.749879	0.998485
K03407	-0.0256768	0.751461	0.998485
K06373	-0.0269765	0.751882	0.998485
K02904	-0.00921252	0.752041	0.998485
K09808	0.016225	0.752412	0.998485
K04652	0.0224054	0.753087	0.998485
K00800	0.00628086	0.753171	0.998485
K00972	-0.0293001	0.753279	0.998485
K00610	0.00960763	0.754378	0.998485
K09952	-0.0262524	0.755455	0.998485
K07816	-0.0203552	0.755548	0.998485
K03110	-0.0109791	0.756605	0.998485
K07729	-0.014462	0.757195	0.998485
K18475	0.0223947	0.757363	0.998485
K00821	-0.00868066	0.758234	0.998485
K06346	0.0213371	0.758499	0.998485
K10947	-0.00852188	0.758953	0.998485
K08223	-0.0178804	0.759469	0.998485
K02013	0.00810779	0.759836	0.998485
K01710	-0.00977525	0.76004	0.998485
K00826	0.0108419	0.760183	0.998485
K02654	0.0201056	0.760193	0.998485
K06923	0.0171737	0.761146	0.998485
K07114	-0.0120702	0.76152	0.998485
K00943	0.0228276	0.761605	0.998485
K03183	0.0152486	0.762893	0.998485
K02472	0.0274296	0.763846	0.998485
K07407	0.00973952	0.764073	0.998485
K17836	-0.0308327	0.764691	0.998485
K06920	0.0141442	0.766736	0.998485
K00817	-0.0120623	0.767737	0.998485
K00945	0.00901616	0.768534	0.998485
K02669	-0.0221944	0.768556	0.998485
K02501	-0.00730765	0.769889	0.998485
K03305	0.0148923	0.770051	0.998485
K06397	-0.0175749	0.770994	0.998485
K00645	-0.00793647	0.771014	0.998485
K09121	0.0181365	0.771522	0.998485
K02113	0.00847175	0.773446	0.998485
K07148	-0.023679	0.774069	0.998485
K00766	-0.0110597	0.77571	0.998485
K01776	0.00625609	0.776755	0.998485
K03789	0.0196705	0.777008	0.998485
K00526	-0.0170184	0.777047	0.998485
K00928	-0.00664332	0.777397	0.998485
K07124	-0.0129653	0.778106	0.998485
K02906	0.00810971	0.77897	0.998485
K00241	0.0146004	0.779095	0.998485
K01531	0.0200938	0.779531	0.998485
K01811	-0.0220791	0.779942	0.998485
K00091	-0.0471081	0.780389	0.998485
K03931	-0.0317779	0.780544	0.998485
K02050	-0.0170736	0.780594	0.998485
K02895	-0.00800536	0.780642	0.998485
K01714	0.00817645	0.780815	0.998485
K07263	0.0137991	0.780885	0.998485
K01945	0.00539598	0.782718	0.998485
K03517	0.0103883	0.783607	0.998485
K19221	0.0131832	0.783719	0.998485
K03803	-0.0148789	0.783789	0.998485
K07080	-0.0147932	0.784229	0.998485
K02238	-0.0111949	0.784655	0.998485
K17758	0.00829346	0.784776	0.998485
K01208	-0.0243408	0.785338	0.998485
K01989	-0.012617	0.785396	0.998485
K17103	-0.010631	0.785594	0.998485
K06407	0.0230898	0.785619	0.998485
K01156	-0.018864	0.785634	0.998485
K09458	-0.00775433	0.787632	0.998485
K08978	-0.0182538	0.787758	0.998485
K06902	-0.0155315	0.788062	0.998485
K02834	-0.00871463	0.789107	0.998485
K02926	0.00846714	0.78937	0.998485
K09810	0.0141175	0.790054	0.998485
K10441	0.0174136	0.790374	0.998485
K13990	0.0269491	0.791079	0.998485
K07742	0.0217505	0.791132	0.998485
K03977	0.00858072	0.792011	0.998485
K08384	-0.019661	0.792267	0.998485
K09797	-0.0147952	0.792472	0.998485
K13292	-0.0199985	0.792597	0.998485
K08591	-0.0145563	0.792805	0.998485
K02377	-0.0183581	0.792897	0.998485
K03702	0.00812784	0.793522	0.998485
K06958	0.0111557	0.79409	0.998485
K06168	-0.00903698	0.794124	0.998485
K05516	0.0151566	0.794914	0.998485
K08301	0.00911155	0.795128	0.998485
K01810	-0.00726362	0.79553	0.998485
K08217	-0.0291265	0.796028	0.998485
K01182	0.0119496	0.796056	0.998485
K15923	0.0152829	0.796576	0.998485
K10907	0.0137013	0.796837	0.998485
K07462	-0.00570125	0.797291	0.998485
K01872	-0.00684816	0.797512	0.998485
K02956	0.0066185	0.797902	0.998485
K00677	-0.0120261	0.798017	0.998485
K01962	-0.015874	0.798447	0.998485
K00024	0.0160633	0.799462	0.998485
K00606	0.0101154	0.800356	0.998485
K00351	0.0147816	0.801279	0.998485
K05833	0.0137615	0.801922	0.998485
K07496	-0.0172869	0.802285	0.998485
K02343	0.00586294	0.802976	0.998485
K02897	0.0102702	0.803019	0.998485
K10541	0.0154914	0.803231	0.998485
K02015	0.00667876	0.803655	0.998485
K01207	-0.0142034	0.805486	0.998485
K03710	0.0122366	0.805637	0.998485
K19052	-0.0380021	0.806334	0.998485
K00661	-0.0109726	0.807839	0.998485
K06200	-0.0112115	0.808865	0.998485
K03332	0.0208548	0.809256	0.998485
K01613	-0.00919205	0.809781	0.998485
K09922	-0.0123668	0.810212	0.998485
K01960	-0.0135894	0.811394	0.998485
K03075	-0.00610176	0.811478	0.998485
K02469	-0.00823923	0.811699	0.998485
K05364	-0.014632	0.811705	0.998485
K02115	0.00630389	0.811883	0.998485
K08600	-0.0175156	0.811902	0.998485
K06890	0.0190183	0.812244	0.998485
K03147	-0.00808285	0.812594	0.998485
K03543	0.0203042	0.813378	0.998485
K03551	0.0107923	0.814357	0.998485
K21063	0.017422	0.815128	0.998485
K02911	-0.00799614	0.815458	0.998485
K06374	-0.0211582	0.816088	0.998485
K09861	0.0124653	0.81669	0.998485
K01681	0.00597275	0.817747	0.998485
K11537	-0.0172546	0.818527	0.998485
K06158	0.00512683	0.820247	0.998485
K03073	-0.00714514	0.820454	0.998485
K00639	0.0143321	0.820608	0.998485
K07040	-0.0139853	0.820662	0.998485
K02887	0.00774887	0.822594	0.998485
K03076	-0.00603049	0.823508	0.998485
K02864	-0.00653068	0.823626	0.998485
K21471	-0.0137101	0.823906	0.998485
K03427	-0.00665994	0.823965	0.998485
K03046	-0.00620129	0.824018	0.998485
K00721	-0.011203	0.825044	0.998485
K00134	-0.00716234	0.825329	0.998485
K03615	0.00643866	0.825569	0.998485
K01677	-0.012616	0.825578	0.998485
K03458	0.0174597	0.826817	0.998485
K05592	-0.00812076	0.828442	0.998485
K01480	-0.0142824	0.828526	0.998485
K11720	-0.00998393	0.829567	0.998485
K01963	0.0174447	0.829918	0.998485
K02500	0.00553546	0.829989	0.998485
K03205	-0.0142689	0.830202	0.998485
K00058	-0.00530559	0.830216	0.998485
K02474	-0.0214676	0.830864	0.998485
K16053	0.0162042	0.832277	0.998485
K03613	-0.00595345	0.832407	0.998485
K03169	-0.0067055	0.83245	0.998485
K04517	0.0115972	0.833989	0.998485
K11358	-0.0133318	0.83455	0.998485
K03639	-0.0109178	0.835208	0.998485
K14540	-0.017605	0.835236	0.998485
K09384	0.0279207	0.835921	0.998485
K02888	0.00828049	0.835937	0.998485
K12308	-0.0135023	0.836839	0.998485
K06405	0.0168391	0.837625	0.998485
K01712	-0.0142327	0.839218	0.998485
K03743	0.00807547	0.839623	0.998485
K08159	0.0159506	0.839808	0.998485
K09691	-0.0151979	0.840432	0.998485
K01999	0.0121856	0.840435	0.998485
K07277	-0.00903506	0.841522	0.998485
K02566	0.0179125	0.841724	0.998485
K13038	0.00519479	0.841869	0.998485
K00005	-0.0144568	0.841886	0.998485
K03281	0.0105268	0.842787	0.998485
K04094	0.0201555	0.843373	0.998485
K05825	-0.0138579	0.843556	0.998485
K00641	0.0211078	0.844163	0.998485
K01647	0.00673421	0.845404	0.998485
K04070	0.0142057	0.846906	0.998485
K00286	-0.00424952	0.848466	0.998485
K01934	0.00524337	0.848486	0.998485
K06179	-0.010707	0.848727	0.998485
K09710	-0.00470726	0.848954	0.998485
K01420	-0.0136288	0.848978	0.998485
K00013	-0.00516971	0.849177	0.998485
K16363	0.0087978	0.849243	0.998485
K02338	0.00516886	0.8496	0.998485
K03621	-0.0119845	0.849912	0.998485
K02011	-0.0104967	0.850298	0.998485
K02315	0.0115038	0.850523	0.998485
K10540	0.0112869	0.85185	0.998485
K11145	0.014426	0.851992	0.998485
K06442	0.0129692	0.853532	0.998485
K07258	-0.012381	0.854488	0.998485
K03685	0.00441418	0.854919	0.998485
K06941	-0.00582404	0.855854	0.998485
K01785	-0.0081259	0.856176	0.998485
K01839	-0.0150044	0.856694	0.998485
K03529	0.0110791	0.857938	0.998485
K11752	-0.00680289	0.858332	0.998485
K01567	-0.0150481	0.858624	0.998485
K00847	-0.00615271	0.858754	0.998485
K02237	-0.0105625	0.861743	0.998485
K10797	0.0236412	0.86225	0.998485
K07154	0.0126143	0.862797	0.998485
K02959	-0.00415008	0.862807	0.998485
K04758	0.011508	0.863766	0.998485
K02217	-0.00823622	0.864686	0.998485
K09772	-0.012999	0.864813	0.998485
K01991	-0.0104923	0.865788	0.998485
K06334	-0.0145942	0.865924	0.998485
K00128	0.0110201	0.866167	0.998485
K01081	0.00798565	0.866401	0.998485
K06926	-0.0136748	0.866753	0.998485
K06387	0.0123729	0.866828	0.998485
K06012	0.0122891	0.866998	0.998485
K01462	0.00540365	0.867084	0.998485
K07484	0.0105101	0.867372	0.998485
K07460	0.00367596	0.867886	0.998485
K03606	0.0126153	0.868506	0.998485
K00123	-0.0134317	0.86887	0.998485
K07862	-0.0102417	0.869206	0.998485
K03406	0.0124443	0.869275	0.998485
K02881	-0.00387533	0.869441	0.998485
K02337	-0.00561138	0.870136	0.998485
K03581	0.00860368	0.870315	0.998485
K00975	0.0101535	0.872302	0.998485
K07813	-0.0124723	0.872369	0.998485
K03426	0.00602786	0.873222	0.998485
K11755	0.00570232	0.874019	0.998485
K02619	-0.0119978	0.874193	0.998485
K05970	-0.00973455	0.8747	0.998485
K06188	-0.0137562	0.87537	0.998485
K01775	0.0035212	0.876197	0.998485
K01740	0.00445518	0.877675	0.998485
K02035	0.00669594	0.877869	0.998485
K02502	0.00865117	0.878129	0.998485
K01953	-0.00410171	0.878166	0.998485
K02036	-0.00499058	0.878501	0.998485
K02996	0.00336053	0.87968	0.998485
K03820	0.0133405	0.880039	0.998485
K02878	0.00485084	0.880351	0.998485
K01918	0.00600857	0.881582	0.998485
K09015	-0.00942607	0.881911	0.998485
K00336	-0.00878812	0.883328	0.998485
K01818	-0.00743932	0.883439	0.998485
K01223	0.0109887	0.883824	0.998485
K03695	-0.00546382	0.88406	0.998485
K09457	-0.00594434	0.884096	0.998485
K17318	0.00929432	0.884215	0.998485
K01925	0.0033576	0.884225	0.998485
K07010	0.00686741	0.884435	0.998485
K09762	0.00899261	0.884734	0.998485
K00554	-0.00476225	0.885268	0.998485
K01778	0.00332267	0.885477	0.998485
K03388	-0.0113913	0.885775	0.998485
K01185	0.00815097	0.885834	0.998485
K00563	-0.0117583	0.886917	0.998485
K10119	-0.00852104	0.887135	0.998485
K02948	-0.0049615	0.888082	0.998485
K15727	-0.0127138	0.888858	0.998485
K03527	-0.00449766	0.889277	0.998485
K06411	0.0111463	0.889355	0.998485
K02867	0.00434099	0.889419	0.998485
K00925	-0.00433653	0.890645	0.998485
K03648	-0.0044626	0.891296	0.998485
K03856	-0.0100395	0.891537	0.998485
K00104	-0.0117304	0.893035	0.998485
K02939	-0.0032733	0.893659	0.998485
K01711	-0.00819545	0.894091	0.998485
K01200	0.00593716	0.894313	0.998485
K03446	0.0216217	0.894385	0.998485
K01665	-0.00971023	0.894728	0.998485
K03698	0.00854044	0.895325	0.998485
K18785	0.00677861	0.895934	0.998485
K15584	-0.0116058	0.897035	0.998485
K02856	0.00992433	0.897766	0.998485
K03086	0.00709416	0.898019	0.998485
K07322	0.00876799	0.89823	0.998485
K02049	-0.00890317	0.898563	0.998485
K11189	-0.00766921	0.898693	0.998485
K01205	0.0095455	0.89891	0.998485
K03737	0.00424506	0.898995	0.998485
K06041	-0.00650957	0.899167	0.998485
K20444	-0.0080253	0.899481	0.998485
K10716	0.00745071	0.900396	0.998485
K15921	-0.0138868	0.901266	0.998485
K01572	0.00354026	0.90152	0.998485
K01190	-0.00719011	0.902778	0.998485
K02968	-0.00339669	0.903202	0.998485
K00265	-0.00770929	0.904402	0.998485
K01424	0.00435725	0.904786	0.998485
K07335	-0.00815499	0.904885	0.998485
K03733	0.00426001	0.906873	0.998485
K01854	0.00558895	0.907316	0.998485
K03043	-0.0038512	0.907471	0.998485
K00864	0.00364288	0.908103	0.998485
K02118	-0.00525645	0.908969	0.998485
K01893	-0.00526079	0.909339	0.998485
K03292	0.00450065	0.909456	0.998485
K01808	0.00343897	0.910182	0.998485
K01703	0.00301424	0.910689	0.998485
K01892	0.00360387	0.911041	0.998485
K03470	-0.00355343	0.911155	0.998485
K12940	-0.0102788	0.911162	0.998485
K19158	-0.0126078	0.912427	0.998485
K03311	0.00716857	0.913951	0.998485
K06201	0.00531166	0.914704	0.998485
K02986	0.00349025	0.915435	0.998485
K03701	0.0031604	0.915448	0.998485
K03839	-0.00663693	0.917966	0.998485
K09825	-0.00315932	0.91797	0.998485
K00620	-0.00514004	0.91906	0.998485
K07192	-0.00563064	0.919116	0.998485
K05832	0.00534148	0.91996	0.998485
K02992	0.00342854	0.920091	0.998485
K00848	-0.00382467	0.920232	0.998485
K03790	-0.00843428	0.921058	0.998485
K02406	-0.00916204	0.922381	0.998485
K04518	-0.0056336	0.922412	0.998485
K00688	-0.00292933	0.92246	0.998485
K21903	-0.00734977	0.922478	0.998485
K00003	-0.0045528	0.923315	0.998485
K00259	0.00594146	0.923465	0.998485
K01937	-0.00295595	0.924249	0.998485
K21600	-0.005998	0.924279	0.998485
K03616	0.00264748	0.924323	0.998485
K07464	0.00654942	0.92557	0.998485
K00956	0.00572427	0.925974	0.998485
K02621	0.003743	0.926633	0.998485
K07658	-0.00527273	0.92703	0.998485
K03555	-0.0030805	0.927638	0.998485
K06223	-0.00458584	0.927685	0.998485
K07106	0.00500869	0.928983	0.998485
K21556	0.00596679	0.929529	0.998485
K03466	-0.00339084	0.929858	0.998485
K06385	-0.00575893	0.930172	0.998485
K06406	0.00721165	0.930261	0.998485
K18672	0.00722457	0.930493	0.998485
K09815	-0.00244996	0.930575	0.998485
K03686	-0.00266372	0.931466	0.998485
K02946	0.00291921	0.932382	0.998485
K00528	-0.00396056	0.932516	0.998485
K03978	-0.00269455	0.932549	0.998485
K03091	-0.0067915	0.932928	0.998485
K00860	-0.00663566	0.933263	0.998485
K00111	0.00446742	0.934117	0.998485
K03106	0.00222485	0.934226	0.998485
K01693	0.00430177	0.934422	0.998485
K00602	-0.00193821	0.93614	0.998485
K02335	0.00191423	0.936758	0.998485
K04763	-0.00176705	0.936848	0.998485
K21636	-0.00259021	0.936975	0.998485
K00394	-0.00660205	0.937003	0.998485
K01629	-0.00399473	0.937812	0.998485
K02527	-0.0037644	0.93846	0.998485
K06909	-0.00779833	0.939032	0.998485
K16213	-0.00725904	0.94022	0.998485
K01867	0.0027127	0.940246	0.998485
K02396	-0.00582193	0.940622	0.998485
K02499	0.00593841	0.940981	0.998485
K01845	-0.00508205	0.941116	0.998485
K01571	-0.00386417	0.941919	0.998485
K03101	0.0017011	0.942665	0.998485
K05936	0.00404504	0.943078	0.998485
K00615	0.00178591	0.943176	0.998485
K07137	0.00157193	0.943683	0.998485
K06398	0.00625735	0.943812	0.998485
K00919	-0.001223	0.944892	0.998485
K01998	-0.00424239	0.946052	0.998485
K19689	0.00720047	0.947019	0.998485
K00428	-0.00643211	0.94907	0.998485
K01153	0.00206246	0.949097	0.998485
K02030	0.00331794	0.949448	0.998485
K00147	-0.00162018	0.950097	0.998485
K00969	-0.00121706	0.950898	0.998485
K03705	0.00429992	0.950933	0.998485
K19802	0.00496816	0.951939	0.998485
K02056	0.00405997	0.951976	0.998485
K01897	0.00223002	0.952619	0.998485
K07478	-0.0020813	0.952889	0.998485
K05349	0.00294472	0.954087	0.998485
K02027	-0.0030495	0.954464	0.998485
K07566	-0.00177467	0.955082	0.998485
K00208	0.00361566	0.955112	0.998485
K01995	-0.00366344	0.955194	0.998485
K00950	0.00268829	0.955378	0.998485
K01870	0.00161421	0.955437	0.998485
K00052	0.00144951	0.956702	0.998485
K03667	-0.00804896	0.956923	0.998485
K03628	-0.0015396	0.957286	0.998485
K02601	0.0015074	0.957983	0.998485
K06915	-0.00427124	0.958583	0.998485
K03696	-0.00142361	0.959403	0.998485
K07718	0.00293395	0.959585	0.998485
K07085	0.00313316	0.960156	0.998485
K21498	-0.00373181	0.960987	0.998485
K22132	0.00125598	0.961901	0.998485
K07052	0.00222015	0.961922	0.998485
K06872	0.001684	0.962815	0.998485
K01875	-0.00144712	0.963422	0.998485
K00974	0.0025209	0.96349	0.998485
K00791	-0.00102943	0.963663	0.998485
K05776	-0.00336716	0.964981	0.998485
K12995	-0.00662512	0.965198	0.998485
K01657	-0.00165214	0.965415	0.998485
K02189	0.00232366	0.966263	0.998485
K02519	-0.00103892	0.966367	0.998485
K03544	-0.00116423	0.966986	0.998485
K07636	-0.00193633	0.967022	0.998485
K01787	-0.0025394	0.967681	0.998485
K11104	-0.00318761	0.968099	0.998485
K07699	-0.00322319	0.968159	0.998485
K01734	-0.00176209	0.968287	0.998485
K03217	-0.00101627	0.968507	0.998485
K01997	-0.00241478	0.969067	0.998485
K01738	-0.00104717	0.96917	0.998485
K09011	0.00291046	0.969242	0.998485
K01745	0.00292932	0.969243	0.998485
K03439	0.00107878	0.970291	0.998485
K00853	-0.00398165	0.971503	0.998485
K06016	-0.00267014	0.971734	0.998485
K03703	-0.00106746	0.971996	0.998485
K14652	-0.00159473	0.972358	0.998485
K07260	-0.00312609	0.972442	0.998485
K00647	0.00350521	0.972465	0.998485
K01869	-0.000881505	0.97258	0.998485
K01835	-0.000816064	0.973182	0.998485
K06399	-0.00265563	0.973392	0.998485
K00763	0.00151218	0.974142	0.998485
K06408	-0.00280277	0.974273	0.998485
K07240	0.000881955	0.974967	0.998485
K01586	0.000678105	0.975017	0.998485
K09163	-0.0022898	0.975753	0.998485
K07667	0.00186816	0.975913	0.998485
K01186	0.00186863	0.976197	0.998485
K09022	0.000942294	0.976218	0.998485
K04751	0.00139446	0.977929	0.998485
K01051	-0.00197635	0.978499	0.998485
K18691	-0.00167283	0.978655	0.998485
K08191	0.00169788	0.979088	0.998485
K04077	0.00104462	0.979953	0.998485
K11749	0.000587909	0.980337	0.998485
K07467	0.00220626	0.980784	0.998485
K07727	0.000900501	0.981478	0.998485
K03700	-0.00164611	0.982765	0.998485
K06187	-0.000744489	0.982958	0.998485
K01183	0.00266035	0.983623	0.998485
K06283	-0.00166221	0.983663	0.998485
K04487	0.00139583	0.98377	0.998485
K00029	-0.00128943	0.984257	0.998485
K01468	-0.00134453	0.984562	0.998485
K03326	0.00206605	0.985119	0.998485
K16926	0.00124238	0.985601	0.998485
K09955	0.00102393	0.985678	0.998485
K01880	-0.000700628	0.986019	0.998485
K02931	-0.0006022	0.986161	0.998485
K09690	-0.00114916	0.987073	0.998485
K00145	-0.000343973	0.987666	0.998485
K19119	-0.00113424	0.987858	0.998485
K07025	-0.000621987	0.988254	0.998485
K09013	0.000448215	0.988665	0.998485
K00756	-0.00141891	0.989272	0.998485
K07713	0.000901937	0.989613	0.998485
K06381	-0.000779316	0.990643	0.998485
K15527	-0.00126853	0.99106	0.998485
K06207	0.000301004	0.991505	0.998485
K01914	0.000305664	0.992026	0.998485
K03771	-0.000495333	0.992513	0.998485
K00895	-0.000510701	0.992643	0.998485
K02038	-0.000281569	0.992748	0.998485
K06199	-0.000387051	0.993002	0.998485
K00290	-0.000346191	0.993426	0.998485
K02119	-0.000539438	0.993654	0.998485
K19118	-0.00045786	0.995154	0.998485
K03595	-0.00017435	0.995264	0.998485
K00854	0.00014809	0.995827	0.998485
K08156	-0.000381509	0.995972	0.998485
K06904	-0.000475821	0.996397	0.998485
K02518	-0.000184099	0.996667	0.998485
K20116	0.000297905	0.996886	0.998485
K09805	0.000743288	0.997063	0.998485
K07481	0.000443347	0.997262	0.998485
K01813	-9.22913e-05	0.998234	0.998846
K06861	2.12284e-05	0.999661	0.999661
BMI, age, frequency of antibiotics consumption in the last year, M01A, A06 and A02BC consumption in the last 3 months, gut emptying frequency and stool consistency (Bristol stool scale) were included as covariates. Main outcomes from differential KOs (p <0.05) are indicated, i.e., log fold changes, p-values from two-sided Z-test using the test statistic W and p-values adjusted by Benjamini-Hochbe…

## Sheet: TableS7
Table S7. Estrogen path enzymes with ALDEx2 analysis between endometriosis and control groups.
description	protein-id	we.ep	we.eBH	diff.btw	diff.win				we.ep - a vector containing the expected p-value of Welch’s t-test for each feature
beta-glucuronidase, partial [uncultured bacterium]	AEX64177.1	0.711781	0.988061	0.0184798	3.69539				we.eBH - a vector containing the corresponding expected value of the Benjamini-Hochberg corrected p-value for each feature
beta-glucuronidase, partial [uncultured bacterium]	AEX64428.1	0.745136	0.98846	-0.00319871	0.652685				diff.btw - a vector containing the per-feature median difference between condition A and B
putative beta-glucuronidase, partial [uncultured bacterium]	AEX64652.1	0.750784	0.988709	-0.0197302	0.813592				diff.win - a vector containing the per-feature maximum median difference between Dirichlet instances within conditions
Beta-galactosidase/beta-glucuronidase [Faecalibacterium prausnitzii L2-6]	CBK98066.1	0.773848	0.988585	0.0172476	1.19712
Beta-galactosidase/beta-glucuronidase [Faecalibacterium prausnitzii L2-6]	CBK98599.1	0.769482	0.988139	0.0163901	1.03433
Beta-galactosidase/beta-glucuronidase [Faecalibacterium prausnitzii SL3/3]	CBL02683.1	0.565953	0.987319	-0.0152681	1.25707
glycosyl hydrolase family 2 sugar binding domain protein [Eubacterium sp. CAG:115]	CCY73255.1	0.802192	0.988242	0.0171937	1.41709
uncharacterized protein BN711_00229 [Bacteroides intestinalis CAG:564]	CCY84748.1	0.606873	0.987927	0.0282582	0.92377
uncharacterized protein BN711_00386 [Bacteroides intestinalis CAG:564]	CCY87359.1	0.755764	0.988517	-0.0435427	0.993768
h11G11-BG protein [Eubacterium sp. CAG:180]	CCY91623.1	0.249526	0.984264	0.16885	1.81838
putative uncharacterized protein [Clostridium sp. CAG:75]	CCZ54199.1	0.640163	0.987768	-0.0107222	0.854636
h11G11-BG protein [Anaerotruncus sp. CAG:528]	CDA12458.1	0.80281	0.988906	-0.0302309	1.48466
glycoside Hydrolase Family 2 candidate b-glucuronidase [[Eubacterium] eligens CAG:72]	CDA40053.1	0.684484	0.987689	0.0168988	1.56198
glycosyl hydrolase family 2 sugar binding domain protein [Phocaeicola coprocola CAG:162]	CDA71244.1	0.513553	0.987358	-0.078568	3.17391
glycosyl hydrolase family 2 sugar binding domain protein [Bacteroides sp. CAG:754]	CDA83784.1	0.686379	0.987826	0.00424688	0.997498
uncharacterized protein BN760_00266 [Bacteroides sp. CAG:709]	CDA94802.1	0.830173	0.988673	0.0161903	1.13711
putative uncharacterized protein [Ruminococcus sp. CAG:177]	CDB42617.1	0.378956	0.98716	-0.131941	1.67438
h11G11-BG protein [Clostridium sp. CAG:217]	CDB51240.1	0.72651	0.988212	-0.00196668	0.945504
uncharacterized protein BN506_00385 [Bacteroides cellulosilyticus CAG:158]	CDB71740.1	0.100702	0.968554	-0.178904	1.79529
putative uncharacterized protein [Clostridium sp. CAG:253]	CDB89064.1	0.699592	0.987697	0.0241727	0.669519
uncharacterized protein BN637_01371 [Prevotella sp. CAG:386]	CDC24827.1	0.830472	0.98893	-0.0101976	1.03406
glycosyl hydrolase family 2 sugar binding domain protein [Faecalibacterium sp. CAG:82]	CDC30696.1	0.134621	0.972082	0.0613561	0.993626
h11G11-BG protein [Eubacterium sp. CAG:251]	CDC32408.1	0.691468	0.988211	0.0290492	1.26161
putative uncharacterized protein [Butyrivibrio sp. CAG:318]	CDC36598.1	0.853851	0.988481	-0.0190565	0.667374
beta-galactosidase [Clostridium sp. CAG:91]	CDD01772.1	0.454118	0.987358	0.105744	1.17482
uncharacterized protein BN769_00906 [Prevotella sp. CAG:732]	CDD20868.1	0.703077	0.9877	0.00889291	0.83216
h11G11-BG protein [Firmicutes bacterium CAG:341]	CDD65629.1	0.668886	0.987873	-0.0919259	1.52456
h11G11-BG protein [Firmicutes bacterium CAG:475]	CDD68988.1	0.669847	0.987431	-0.0730345	2.02841
glycosyl hydrolase family 2 sugar binding domain protein [Clostridium sp. CAG:62]	CDD74463.1	0.109227	0.971885	-0.204356	1.74234
putative uncharacterized protein [Tannerella sp. CAG:51]	CDD89660.1	0.318077	0.986001	-0.0872254	0.666796
putative uncharacterized protein [Tannerella sp. CAG:51]	CDD90046.1	0.756832	0.98766	-0.00708714	0.839387
glycosyl hydrolase family 2 sugar binding domain protein [Akkermansia sp. CAG:344]	CDD97148.1	0.774184	0.987659	-0.0390635	1.49305
glycoside Hydrolase Family 2 candidate b-glucuronidase [Eubacterium sp. CAG:38]	CDE36900.1	0.589619	0.987272	0.0692361	1.26019
beta-galactosidase [Faecalibacterium sp. CAG:74]	CDE46646.1	0.603618	0.987243	-0.023052	0.803968
beta-glucuronidase [Faecalibacterium sp. CAG:74]	CDE46695.1	0.739564	0.987948	-0.0230393	0.72016
glycosyl hydrolase family 2 sugar binding domain protein [Faecalibacterium sp. CAG:74]	CDE51112.1	0.843592	0.988499	-0.0709153	2.1356
glycosyl hydrolase family 2 sugar binding domain protein [Firmicutes bacterium CAG:95]	CDF07308.1	0.329951	0.984969	0.0985044	1.21508
glycoside hydrolase family 2 [Eubacterium sp. CAG:76]	CDF09142.1	0.426288	0.98608	-0.0650789	0.891995
putative carbohydrate-active enzyme [Eubacterium sp. CAG:76]	CDF10458.1	0.745455	0.988206	0.00798661	1.04094
beta-glucuronidase [Roseburia sp. CAG:100]	CDF47034.1	0.7412	0.98757	0.0146435	0.458377
Beta-glucuronidase [Roseburia inulinivorans]	CUM79767.1	0.792628	0.987967	-0.0829499	1.68698
Beta-galactosidase/beta-glucuronidase [Bacteroides salyersiae]	CUM88360.1	0.472291	0.987169	0.0331048	0.696152
Beta-galactosidase [Faecalibacterium prausnitzii]	CUN52939.1	0.791654	0.988018	0.0129535	1.20228
Beta-glucuronidase [Roseburia inulinivorans]	CUO21635.1	0.392576	0.983787	0.0275881	1.04613
Beta-glucuronidase [Roseburia hominis]	CUO24190.1	0.33403	0.984045	-0.072577	1.10449
Beta-glucuronidase [Faecalibacterium prausnitzii]	CUO29778.1	0.493468	0.987337	0.0115425	0.847842
Beta-glucuronidase [Roseburia hominis]	CUO31707.1	0.555244	0.987119	-0.0291368	0.627661
Beta-glucuronidase [Fusicatenibacter saccharivorans]	CUO37284.1	0.226722	0.977115	0.0760195	1.09924
Beta-galactosidase/beta-glucuronidase [Bacteroides uniformis]	CUO58783.1	0.787326	0.988804	-0.00270439	1.0498
Beta-galactosidase [Bacteroides uniformis]	CUO64126.1	0.515072	0.987209	-0.0606062	1.25433
Beta-glucuronidase [Roseburia hominis]	CUO64252.1	0.774289	0.988419	-0.0566385	1.72196
Beta-galactosidase [Roseburia hominis]	CUO72437.1	0.478715	0.987261	0.0604753	1.24988
Beta-galactosidase [Segatella copri]	CUO96334.1	0.598253	0.987451	-0.0960862	1.13819
Beta-galactosidase [Bacteroides thetaiotaomicron]	CUP35332.1	0.762834	0.987829	-0.0215787	1.19131
Beta-glucuronidase [Fusicatenibacter sp. 2789STDY5834925]	CUP85604.1	0.399523	0.98716	-0.0644135	1.13662
beta-galactosidase [Bacteroides thetaiotaomicron]	CUP97037.1	0.445797	0.985971	-0.0649538	1.27995
Beta-glucuronidase [Fusicatenibacter sp. 2789STDY5834925]	CUQ49549.1	0.610478	0.987506	-0.0271303	0.723684
glycosyl hydrolase family 2, sugar binding domain protein [Bacteroides ovatus ATCC 8483]	EDO11197.1	0.0504227	0.947433	-0.104918	0.892966
beta-galactosidase [Bacteroides stercoris]	KWR57810.1	0.704516	0.987492	0.0220834	0.788786
glycosyl hydrolase family 2, sugar binding domain protein [Bacteroides intestinalis]	KXT45814.1	0.525196	0.986492	-0.0236523	0.727029
glycosyl hydrolase family 2, sugar binding domain protein [Akkermansia sp. KLE1797]	KXT49663.1	0.64929	0.987474	0.01477	1.49402
glycosyl hydrolase family 2, sugar binding domain protein [Bacteroides ovatus]	KXT50032.1	0.645774	0.988128	0.0130981	0.851994
glycosyl hydrolase family 2, sugar binding domain protein [Clostridiales bacterium KLE1615]	OAD87637.1	0.788251	0.988655	-0.0495843	0.874585
MULTISPECIES: beta-glucuronidase [Enterobacteriaceae]	WP_001551153.1	0.326468	0.982214	0.0460878	0.584449
MULTISPECIES: glycoside hydrolase family 2 TIM barrel-domain containing protein [Bacteroides]	WP_002558107.1	0.48252	0.986584	0.0368382	0.902663
glycoside hydrolase family 2 [Bacteroides eggerthii]	WP_004291786.1	0.564117	0.987242	-0.0322424	1.50209
MULTISPECIES: glycoside hydrolase family 2 [Bacteroidaceae]	WP_004296507.1	0.777071	0.988612	-0.0216202	1.16519
MULTISPECIES: glycoside hydrolase family 2 TIM barrel-domain containing protein [Bacteroides]	WP_004298526.1	0.388232	0.98637	0.109161	1.66821
MULTISPECIES: glycoside hydrolase family 2 TIM barrel-domain containing protein [Bacteroides]	WP_004302677.1	0.763438	0.988211	-0.0155474	1.00255
glycoside hydrolase family 2 TIM barrel-domain containing protein [Bacteroides ovatus]	WP_004304963.1	0.797924	0.989131	-0.0704136	1.41382
MULTISPECIES: glycoside hydrolase family 2 [Bacteroides]	WP_004320069.1	0.761851	0.988559	-0.0497234	1.03583
MULTISPECIES: glycoside hydrolase family 2 TIM barrel-domain containing protein [Bacteroides]	WP_004322892.1	0.748201	0.98759	-0.0104084	1.33204
glycoside hydrolase family 2 TIM barrel-domain containing protein [[Ruminococcus] gnavus]	WP_004843532.1	0.551618	0.987666	-0.0134369	1.86546
glycoside hydrolase family 2 TIM barrel-domain containing protein [[Ruminococcus] gnavus]	WP_004844727.1	0.0931238	0.960199	0.130031	1.41256
glycoside hydrolase family 2 TIM barrel-domain containing protein [Parabacteroides merdae]	WP_005639106.1	0.297197	0.98501	-0.0462486	0.911469
glycoside hydrolase family 2 TIM barrel-domain containing protein [Parabacteroides merdae]	WP_005650315.1	0.296934	0.985998	-0.0640942	1.37334
MULTISPECIES: glycoside hydrolase family 2 TIM barrel-domain containing protein [Parabacteroides]	WP_005650510.1	0.0500986	0.933177	-0.121193	0.907977
glycoside hydrolase family 2 TIM barrel-domain containing protein [Bacteroides caccae]	WP_005676650.1	0.346312	0.98716	0.0842327	2.03477
glycoside hydrolase family 2 TIM barrel-domain containing protein [Bacteroides fragilis]	WP_005784147.1	0.763121	0.988254	0.0340236	0.940489
glycoside hydrolase family 2 TIM barrel-domain containing protein [Bacteroides fragilis]	WP_005796370.1	0.723609	0.987287	-0.0320082	1.05908
MULTISPECIES: glycoside hydrolase family 2 TIM barrel-domain containing protein [Bacteroides]	WP_005822521.1	0.706279	0.987456	0.0301019	2.09706
MULTISPECIES: glycoside hydrolase family 2 [Bacteroides]	WP_005829800.1	0.420566	0.98716	-0.174805	1.86821
MULTISPECIES: glycoside hydrolase family 2 TIM barrel-domain containing protein [Bacteroidaceae]	WP_005851651.1	0.412638	0.98716	-0.0650932	1.6032
glycoside hydrolase family 2 TIM barrel-domain containing protein [Faecalibacterium prausnitzii]	WP_005920189.1	0.797348	0.988285	-0.0382494	1.48852
glycoside hydrolase family 2 TIM barrel-domain containing protein [Faecalibacterium duncaniae]	WP_005928825.1	0.556299	0.987216	0.0452189	1.38687
beta-glucuronidase [Faecalibacterium duncaniae]	WP_005931592.1	0.106263	0.925803	0.086907	0.721062
glycoside hydrolase family 2 [Phocaeicola massiliensis]	WP_005937452.1	0.828335	0.988306	-0.00875228	1.70002
glycoside hydrolase family 2 [Phocaeicola massiliensis]	WP_005941940.1	0.791901	0.988252	0.012675	1.43597
MULTISPECIES: glycoside hydrolase family 2 TIM barrel-domain containing protein [Faecalibacterium]	WP_005942787.1	0.0700292	0.953634	0.123292	1.22522
MULTISPECIES: beta-glucuronidase [Faecalibacterium]	WP_005943354.1	0.128785	0.971362	0.0472282	0.601021
glycoside hydrolase family 2 TIM barrel-domain containing protein [Dorea longicatena]	WP_006428617.1	0.792602	0.988094	0.00370353	0.937522
beta-glucuronidase [Roseburia intestinalis]	WP_006855771.1	0.617019	0.987983	0.0058108	0.586626
glycoside hydrolase family 2 TIM barrel-domain containing protein [Bacteroides cellulosilyticus]	WP_007217087.1	0.599158	0.98755	-0.0167475	0.974589
MULTISPECIES: glycoside hydrolase family 2 [Bacteroides]	WP_007217676.1	0.0778338	0.968185	-0.10803	1.20868
glycoside hydrolase family 2 [Bacteroides salyersiae]	WP_007479228.1	0.824052	0.988408	-0.0170545	1.58198
glycoside hydrolase family 2 TIM barrel-domain containing protein [Bacteroides nordii]	WP_007487273.1	0.603656	0.987609	-0.0278179	0.759776
glycoside hydrolase family 2 TIM barrel-domain containing protein [Parabacteroides goldsteinii]	WP_007655040.1	0.611883	0.987809	-0.0188874	0.884641
glycoside hydrolase family 2 TIM barrel-domain containing protein [Bacteroides intestinalis]	WP_007659915.1	0.427146	0.986105	0.028952	1.19355
glycoside hydrolase family 2 TIM barrel-domain containing protein [Bacteroides intestinalis]	WP_007661425.1	0.41657	0.98698	0.0369803	0.700621
glycoside hydrolase family 2 [Bacteroides finegoldii]	WP_007762099.1	0.754414	0.987949	0.00707197	1.59542
MULTISPECIES: glycoside hydrolase family 2 TIM barrel-domain containing protein [Phocaeicola]	WP_007840523.1	0.783671	0.988275	0.0170257	1.30883
glycoside hydrolase family 2 [Phocaeicola dorei]	WP_007841259.1	0.779502	0.98822	0.00491001	1.09823
glycoside hydrolase family 2 TIM barrel-domain containing protein [Phocaeicola dorei]	WP_007846824.1	0.648473	0.98732	-0.0720922	2.07348
glycoside hydrolase family 2 [Phocaeicola dorei]	WP_007853462.1	0.57713	0.987309	-0.0485143	2.0364
glycoside hydrolase family 2 TIM barrel-domain containing protein [Roseburia inulinivorans]	WP_007885648.1	0.022837	0.888436	0.153579	1.11857
MULTISPECIES: glycoside hydrolase family 2 TIM barrel-domain containing protein [Bacteroides]	WP_008016636.1	0.781338	0.988529	-0.0190459	1.05358
MULTISPECIES: glycoside hydrolase family 2 TIM barrel-domain containing protein [Bacteroides]	WP_008024537.1	0.485431	0.987001	0.0504671	0.940412
glycoside hydrolase family 2 TIM barrel-domain containing protein [Parabacteroides johnsonii]	WP_008155487.1	0.671543	0.987383	-0.0499701	1.11563
MULTISPECIES: glycoside hydrolase family 2 TIM barrel-domain containing protein [Bacteroidota]	WP_008617730.1	0.7268	0.988067	0.027956	0.765489
glycoside hydrolase family 2 TIM barrel-domain containing protein [Paraprevotella clara]	WP_008619470.1	0.571395	0.987194	0.053291	0.940896
MULTISPECIES: glycoside hydrolase family 2 TIM barrel-domain containing protein [Bacteroides]	WP_008646531.1	0.2237	0.981317	0.0690337	1.12378
MULTISPECIES: glycoside hydrolase family 2 TIM barrel-domain containing protein [Bacteroides]	WP_008765620.1	0.142189	0.974042	-0.107317	0.934185
glycoside hydrolase family 2 TIM barrel-domain containing protein [Barnesiella intestinihominis]	WP_008861178.1	0.210029	0.980966	-0.0764682	0.952804
MULTISPECIES: glycoside hydrolase family 2 [Bacteroides]	WP_009122035.1	0.656569	0.987569	-0.0320526	1.16985
glycoside hydrolase family 2 TIM barrel-domain containing protein [Odoribacter laneus]	WP_009136745.1	0.187615	0.983115	0.0547285	0.737193
glycoside hydrolase family 2 TIM barrel-domain containing protein [Odoribacter laneus]	WP_009137415.1	0.200982	0.978644	-0.0563077	0.580211
beta-glucuronidase [[Ruminococcus] gnavus]	WP_009245290.1	0.119053	0.967042	0.0640029	1.02702
glycoside hydrolase family 2 TIM barrel-domain containing protein [Flavonifractor plautii]	WP_009257260.1	0.222342	0.97781	0.0204462	0.749135
glycoside hydrolase family 2 TIM barrel-domain containing protein [Coprococcus sp. AF27-8]	WP_009261954.1	0.484399	0.986444	0.0550972	0.982941
glycoside hydrolase family 2 TIM barrel-domain containing protein [Lachnospiraceae bacterium 9_1_43BFAA]	WP_009262916.1	0.456373	0.987194	-0.0412314	0.801571
glycoside hydrolase family 2 TIM barrel-domain containing protein [Ruthenibacterium lactatiformans]	WP_009322471.1	0.620172	0.987512	0.00165968	1.07742
glycoside hydrolase family 2 TIM barrel-domain containing protein [Alistipes timonensis]	WP_010261083.1	0.632418	0.986037	0.0111608	0.669621
MULTISPECIES: glycoside hydrolase family 2 TIM barrel-domain containing protein [Parabacteroides]	WP_010800018.1	0.232817	0.978279	0.0545919	0.911167
MULTISPECIES: glycoside hydrolase family 2 TIM barrel-domain containing protein [Phocaeicola]	WP_011965330.1	0.244439	0.984748	0.108478	1.48468
glycoside hydrolase family 2 TIM barrel-domain containing protein [Alistipes shahii]	WP_015546885.1	0.792899	0.987737	-0.0516747	2.41809
MULTISPECIES: glycoside hydrolase family 2 [Bacteroides]	WP_016272112.1	0.825531	0.988924	0.0212726	1.25361
glycoside hydrolase family 2 [Bacteroides uniformis]	WP_016272475.1	0.607346	0.987405	0.0969931	3.04243
glycoside hydrolase family 2 TIM barrel-domain containing protein [Phocaeicola sartorii]	WP_016277820.1	0.562026	0.987208	-0.131344	1.86058
glycoside hydrolase family 2 TIM barrel-domain containing protein [Alistipes senegalensis]	WP_019149660.1	0.693814	0.987602	0.0518583	1.05476
glycoside hydrolase family 2 TIM barrel-domain containing protein [Alistipes senegalensis]	WP_019150058.1	0.712108	0.988292	0.0325965	0.886224
glycoside hydrolase family 2 TIM barrel-domain containing protein [Alistipes senegalensis]	WP_019150963.1	0.453625	0.986693	-0.0372748	0.804917
glycoside hydrolase family 2 TIM barrel-domain containing protein [Alistipes senegalensis]	WP_019151945.1	0.582243	0.987599	-0.0125593	0.888999
glycoside hydrolase family 2 TIM barrel-domain containing protein [Coprobacter secundus]	WP_021929483.1	0.526989	0.987079	0.0577824	0.947108
MULTISPECIES: glycoside hydrolase family 2 [Bacteroides]	WP_022401108.1	0.194898	0.985423	-0.092909	2.23436
glycoside hydrolase family 2 [[Ruminococcus] gnavus]	WP_023924208.1	0.212124	0.978485	0.0982416	1.48842
glycoside hydrolase family 2 TIM barrel-domain containing protein [[Ruminococcus] gnavus]	WP_024853152.1	0.571218	0.987257	0.0848539	1.69128
MULTISPECIES: glycoside hydrolase family 2 [Bacteroides]	WP_025831485.1	0.51508	0.987545	0.0256923	0.794301
glycoside hydrolase family 2 [Bacteroides nordii]	WP_025866948.1	0.687611	0.987461	0.00359118	0.803175
glycoside hydrolase family 2 TIM barrel-domain containing protein [Bacteroides fragilis]	WP_032537731.1	0.56026	0.987754	-0.0220268	1.01108
glycoside hydrolase family 2 TIM barrel-domain containing protein [Bacteroides fragilis]	WP_032575211.1	0.643154	0.987541	-0.0646991	1.7162
glycoside hydrolase family 2 TIM barrel-domain containing protein [Bacteroides caccae]	WP_032837939.1	0.821859	0.988897	0.113608	2.17351
MULTISPECIES: glycoside hydrolase family 2 TIM barrel-domain containing protein [Bacteroidaceae]	WP_032952573.1	0.78903	0.988188	0.0329165	1.70011
glycoside hydrolase family 2 TIM barrel-domain containing protein [Bacteroides cellulosilyticus]	WP_034753587.1	0.51038	0.987067	-0.0186592	0.893635
MULTISPECIES: glycoside hydrolase family 2 TIM barrel-domain containing protein [Bacteroides]	WP_035447612.1	0.833133	0.988006	0.00468526	1.57661
glycoside hydrolase family 2 TIM barrel-domain containing protein [Phocaeicola coprophilus]	WP_040311629.1	0.783122	0.988401	0.0255203	1.90183
glycoside hydrolase family 2 TIM barrel-domain containing protein [Coprobacter secundus]	WP_044224780.1	0.557564	0.987155	-0.0136166	0.684635
glycoside hydrolase family 2 TIM barrel-domain containing protein [Coprobacter secundus]	WP_044230508.1	0.33428	0.977503	0.0466907	0.558781
glycoside hydrolase family 2 TIM barrel-domain containing protein [Bacteroides timonensis]	WP_044264063.1	0.624868	0.987773	0.0150745	0.658914
glycoside hydrolase family 2 TIM barrel-domain containing protein [Bacteroides timonensis]	WP_044265539.1	0.669752	0.988266	-0.0143256	0.664107
glycoside hydrolase family 2 TIM barrel-domain containing protein [Parabacteroides goldsteinii]	WP_048315262.1	0.299332	0.985832	-0.0398236	0.743724
glycoside hydrolase family 2 TIM barrel-domain containing protein [Bacteroides timonensis]	WP_052356231.1	0.837635	0.98844	0.0122066	1.54857
glycoside hydrolase family 2 TIM barrel-domain containing protein [Gabonia massiliensis]	WP_055095932.1	0.248382	0.981851	-0.0798588	0.947064
glycoside hydrolase family 2 TIM barrel-domain containing protein [Butyribacter intestini]	WP_055943497.1	0.536745	0.98768	0.0244728	0.737428
MULTISPECIES: glycoside hydrolase family 2 TIM barrel-domain containing protein [Bacteroides]	WP_057097400.1	0.0858481	0.966066	-0.0746935	0.849218
glycoside hydrolase family 2 [Bacteroides stercoris]	WP_060386034.1	0.706926	0.98779	0.0115837	0.558983
